# Supplementary material for: High Fidelity Deep Sequencing Reveals No Effect of ATM, ATR, and DNA-PK Cellular DNA Damage Response Pathways on Adenovirus Mutation Rate
Source: Viruses. 2019 Oct 11;11(10):938. doi: 10.3390/v11100938 (PMC6832117; doi:10.3390/v11100938)
Supplement: Supplementary file 1 [file viruses-11-00938-s001.zip]

Archive with 6 entries (6 files):
- Fig_S5.tiff
- TABLE_S1.xlsx
- Fig_S1.tiff
- Fig_S2.tiff
- Fig_S3.tiff
- Fig_S4.tiff
