# Supplementary material for: High Fidelity Deep Sequencing Reveals No Effect of ATM, ATR, and DNA-PK Cellular DNA Damage Response Pathways on Adenovirus Mutation Rate
Source: Viruses. 2019 Oct 11;11(10):938. doi: 10.3390/v11100938 (PMC6832117; doi:10.3390/v11100938)
Supplement: Supplementary file 1 [file viruses-11-00938-s001.zip › TABLE_S1.xlsx]

## Sheet: Hoja1
Experimental condition	Line	Genome_site	WT	Mutant	Coverage	Mutated_reads	Strand	Gene	WT_codon	Mutant_codon	WT_Aa	Mutant_Aa	Protein_name
Founder	A	292	A	C	809	1	NA	NA	NA	NA	NA	NA	NA
Founder	A	896	C	T	1249	1	1	E1A/E1A	CCA/CCA	TCA/TCA	P/P	S/S	32 kDa protein/26 kDa protein
Founder	A	1215	G	C	1050	1	NA	NA	NA	NA	NA	NA	NA
Founder	A	1917	T	C	1219	2	1	E1B	GGT	GGC	G	G	small T antigen
Founder	A	2066	T	C	1146	1	1	E1B/E1B	CTG/TCT	CCG/TCC	M/S	P/S	small T antigen/large T antigen
Founder	A	2068	G	A	1131	1	1	E1B/E1B	GCC/GGC	ACC/GAC	A/G	T/D	small T antigen/large T antigen
Founder	A	2298	A	C	1149	1	1	E1B	ACA	CCA	T	P	large T antigen
Founder	A	2300	A	C	1102	1	1	E1B	ACA	ACC	T	T	large T antigen
Founder	A	2311	A	C	1031	1	1	E1B	CAG	CCG	Q	P	large T antigen
Founder	A	2320	A	C	980	1	1	E1B	AAG	ACG	K	T	large T antigen
Founder	A	2335	A	C	911	1	1	E1B	GAG	GCG	E	A	large T antigen
Founder	A	2507	G	T	1468	1	1	E1B	CAG	CAT	Q	H	large T antigen
Founder	A	2880	T	C	1232	1	1	E1B	TGC	CGC	C	R	large T antigen
Founder	A	3191	C	T	1285	1	1	E1B	ACC	ACT	T	T	large T antigen
Founder	A	3376	C	T	1343	1	1	E1B	CCC	CTC	P	L	large T antigen
Founder	A	3828	G	A	1315	1	1	IX	GGG	AGG	G	R	hexon-associated protein IX
Founder	A	3960	T	C	1339	1	1	IX	TCT	CCT	S	P	hexon-associated protein IX
Founder	A	4529	A	T	1148	1	-1	IVa2	CAT	CAA	H	Q	maturation protein IVa2
Founder	A	4582	C	T	1190	1	-1	IVa2	GGA	AGA	G	R	maturation protein IVa2
Founder	A	5335	G	A	1155	1	-1	IVa2/E2B	CCA/ACC	TCA/ACT	P/T	S/T	maturation protein IVa2/DNA polymerase
Founder	A	6492	T	C	906	1	-1/1/-1	E2B/-/E2B	ACC/GTC/GAC	GCC/GCC/GGC	T/V/D	A/A/G	DNA polymerase/hypothetical 11.7 kDa early protein/hypothetical 12.8 early protein
Founder	A	6539	T	C	757	1	-1/1/-1	E2B/-/E2B	GAC/TCT/AGA	GGC/CCT/AGG	D/S/R	R/C/V	DNA polymerase/hypothetical 11.7 kDa early protein/hypothetical 12.8 early protein
Founder	A	7559	T	C	1319	1	-1	E2B	TAC	TGC	Y	S	DNA polymerase
Founder	A	7835	G	A	1161	1	-1	E2B	GCC	GTC	A	R	DNA polymerase
Founder	A	8068	C	A	1251	1	-1	E2B/-	TCG/CGA	TCT/AGA	S/R	T/A	DNA polymerase/DNA-binding protein
Founder	A	8691	C	T	1117	1	-1	E2B/E2B	GCA/GCG	ACA/GCA	A/A	P/P	DNA polymerase/terminal protein precursor
Founder	A	9423	A	T	974	1	-1	E2B	CCT	CCA	P	G	terminal protein precursor
Founder	A	9512	T	G	1048	1	-1	E2B	ACC	CCC	T	V	terminal protein precursor
Founder	A	9514	A	C	1057	2	-1	E2B	GTC	GGC	V	G	terminal protein precursor
Founder	A	9548	A	C	940	4	-1	E2B	TTC	GTC	F	Q	terminal protein precursor
Founder	A	9550	A	C	930	5	-1	E2B	GTC	GGC	V	M	terminal protein precursor
Founder	A	9573	A	C	981	1	-1	E2B	CAT	CAG	H	L	terminal protein precursor
Founder	A	11440	C	T	1095	1	1	L1	CTG	TTG	M	T	52 kDa protein
Founder	A	12557	G	A	1023	1	1	L1	CTG	CTA	M	R	protein IIIa precursor
Founder	A	13094	A	T	1097	1	1	L1	ACA	ACT	T	A	protein IIIa precursor
Founder	A	14027	T	G	1208	1	1	L1	AGT	AGG	S	G	protein IIIa precursor
Founder	A	14029	G	C	1276	1	1	L1	GGC	GCC	G	T	protein IIIa precursor
Founder	A	14030	C	A	1220	1	1	L1	GGC	GGA	G	P	protein IIIa precursor
Founder	A	14032	A	C	1278	1	1	L1	AAC	ACC	N	A	protein IIIa precursor
Founder	A	14036	G	T	1170	1	1	L1	CCG	CCT	P	P	protein IIIa precursor
Founder	A	14042	G	C	1185	1	1	L1	GCG	GCC	A	F	protein IIIa precursor
Founder	A	14044	A	C	1175	1	1	L1	CAC	CCC	H	L	protein IIIa precursor
Founder	A	14046	C	T	1217	1	1	L1	CTT	TTT	L	G	protein IIIa precursor
Founder	A	14048	T	C	1219	1	1	L1	CTT	CTC	L	P	protein IIIa precursor
Founder	A	14049	C	G	1120	1	1	L1	CGC	GGC	R	P	protein IIIa precursor
Founder	A	14050	G	C	1129	2	1	L1	CGC	CCC	R	G	protein IIIa precursor
Founder	A	14054	C	A	1202	1	1	L1	CCC	CCA	P	S	protein IIIa precursor
Founder	A	14055	A	G	1054	1	1	L1	AGG	GGG	R	M	protein IIIa precursor
Founder	A	14057	G	C	1162	1	1	L1	AGG	AGC	R	R	protein IIIa precursor
Founder	A	14058	C	T	1010	1	1	L1	CTG	TTG	M	G	protein IIIa precursor
Founder	A	14059	T	G	1017	2	1	L1	CTG	CGG	M	G	protein IIIa precursor
Founder	A	14063	G	A	1073	2	1	L1	GGG	GGA	G	I	protein IIIa precursor
Founder	A	14064	A	G	864	2	1	L1	AGA	GGA	R	M	protein IIIa precursor
Founder	A	14065	G	T	863	4	1	L1	AGA	ATA	R	R	protein IIIa precursor
Founder	A	14067	A	T	1021	3	1	L1	ATG	TTG	M	I	protein IIIa precursor
Founder	A	14068	T	G	984	2	1	L1	ATG	AGG	M	K	protein IIIa precursor
Founder	A	14069	G	T	808	3	1	L1	ATG	ATT	M	NA	protein IIIa precursor
Founder	A	14073	T	A	1001	3	1	L1	TAA	AAA	*	NA	protein IIIa precursor
Founder	A	14086	G	A	830	3	NA	NA	NA	NA	NA	NA	NA
Founder	A	14087	C	G	837	1	NA	NA	NA	NA	NA	NA	NA
Founder	A	14088	A	C	1040	1	NA	NA	NA	NA	NA	NA	NA
Founder	A	14089	T	A	958	3	NA	NA	NA	NA	NA	NA	NA
Founder	A	14090	G	T	887	1	NA	NA	NA	NA	NA	NA	NA
Founder	A	14091	A	G	1011	1	NA	NA	NA	NA	NA	NA	NA
Founder	A	14092	T	A	961	3	NA	NA	NA	NA	NA	NA	NA
Founder	A	14093	G	T	932	3	NA	NA	NA	NA	NA	NA	NA
Founder	A	14094	C	G	858	1	NA	NA	NA	NA	NA	NA	NA
Founder	A	14095	A	C	1101	1	NA	NA	NA	NA	NA	NA	NA
Founder	A	14099	T	A	905	3	NA	NA	NA	NA	NA	NA	NA
Founder	A	14100	A	T	1155	1	NA	NA	NA	NA	NA	NA	NA
Founder	A	14106	C	A	919	3	NA	NA	NA	NA	NA	NA	NA
Founder	A	14107	T	C	919	2	NA	NA	NA	NA	NA	NA	NA
Founder	A	14108	C	T	997	1	NA	NA	NA	NA	NA	NA	NA
Founder	A	14109	A	C	1115	1	NA	NA	NA	NA	NA	NA	NA
Founder	A	14110	C	A	1195	2	NA	NA	NA	NA	NA	NA	NA
Founder	A	14114	G	A	1244	1	NA	NA	NA	NA	NA	NA	NA
Founder	A	14119	T	A	1194	1	NA	NA	NA	NA	NA	NA	NA
Founder	A	14124	C	A	1320	1	NA	NA	NA	NA	NA	NA	NA
Founder	A	14126	G	C	1209	1	NA	NA	NA	NA	NA	NA	NA
Founder	A	14131	T	G	1308	1	NA	NA	NA	NA	NA	NA	NA
Founder	A	14133	G	T	1311	1	NA	NA	NA	NA	NA	A	NA
Founder	A	14135	T	G	1328	1	NA	NA	NA	NA	NA	S	NA
Founder	A	14170	G	A	1306	1	1	L2	GCG	GCA	A	N	penton protein
Founder	A	15475	G	A	1193	1	1	L2	TCG	TCA	S	S	penton protein
Founder	A	15494	G	A	1188	1	1	L2	GAC	AAC	D	D	penton protein
Founder	A	16131	T	G	901	1	1	L2	ATT	AGT	I	A	protein VII precursor
Founder	A	16218	G	A	941	1	1	L2	GGC	GAC	G	D	protein VII precursor
Founder	A	17268	T	C	1128	1	1	L2	GTT	GCT	V	C	protein V precursor
Founder	A	19544	G	A	1381	1	1	L3	GGT	GAT	G	L	hexon protein
Founder	A	19991	T	G	1253	1	1	L3	TTT	TGT	F	L	hexon protein
Founder	A	20293	C	T	1283	1	1	L3	CTA	TTA	L	L	hexon protein
Founder	A	20490	G	A	1304	1	1	L3	CTG	CTA	M	K	hexon protein
Founder	A	21239	C	T	1284	1	1	L3	CCC	CTC	P	Y	hexon protein
Founder	A	22730	C	T	1059	1	-1	E2A	AAG	AAA	K	A	E2A DNA-binding protein
Founder	A	22735	C	A	1049	1	-1	E2A	GAC	TAC	D	T	E2A DNA-binding protein
Founder	A	23013	A	G	1158	1	-1	E2A	GTG	GCG	V	L	E2A DNA-binding protein
Founder	A	23700	C	G	1253	1	-1	E2A	AGA	ACA	R	P	E2A DNA-binding protein
Founder	A	23792	C	T	1134	1	-1	E2A	TTG	TTA	M	K	E2A DNA-binding protein
Founder	A	23921	C	T	1169	1	-1	E2A	CCG	CCA	P	N	E2A DNA-binding protein
Founder	A	26248	T	A	1323	1	1	L4	ATA/TAC/TAC	AAA/AAC/AAC	I/Y/Y	N/V/C	100 kDa hexon-assembly associated protein/33 kDa protein/22 kDa protein
Founder	A	26510	G	T	1139	1	1	L4	GGT	GTT	G	S	22 kDa protein
Founder	A	26641	C	T	1055	1	1	L4	CGC	TGC	R	W	22 kDa protein
Founder	A	27389	C	T	1295	1	1	L4	CCC	TCC	P	N	protein VIII
Founder	A	28064	C	T	1215	1	1	E3	CGG	TGG	R	*	12.5 kDa protein
Founder	A	28909	T	A	1373	1	1	E3	ATT	AAT	I	A	18.5 kDa protein
Founder	A	29481	G	T	1285	1	1	E3	GAG	TAG	E	A	13.4 kDa protein
Founder	A	29757	A	G	1369	1	1	E3	ACA/ACA	GCA/GCA	T/T	L/M	13.4 kDa protein/10.5 kDa protein
Founder	A	29905	T	A	1213	1	1	E3	TTT	TTA	F	NA	10.4 kDa protein
Founder	A	30669	A	T	1392	1	1	E3	AAG	ATG	K	S	14.7 kDa protein
Founder	A	31003	C	A	1377	1	NA	NA	NA	NA	NA	L	NA
Founder	A	31098	G	A	1419	1	1	L5	GGT	AGT	G	G	fiber protein
Founder	A	31777	A	T	1453	1	1	L5	CAA	CTA	Q	F	fiber protein
Founder	A	31867	C	G	1356	1	1	L5	GCT	GGT	A	D	fiber protein
Founder	A	31995	G	T	1331	1	1	L5	GTT	TTT	V	I	fiber protein
Founder	A	32420	C	T	1251	1	1	L5	GAC	GAT	D	C	fiber protein
Founder	A	32582	T	A	1242	1	1	L5	ATT	ATA	I	K	fiber protein
Founder	A	33762	A	G	1272	1	-1	E4	TGT	TGC	C	K	34 kDa protein
Founder	A	33965	C	T	1288	1	-1	E4	GAA/GAA	AAA/AAA	E/E	L/A	17 kDa protein/34 kDa protein
Founder	A	34590	C	A	1186	1	-1	E4	CGA	CTA	R	L	E4 11 kDa protein
Founder	A	34911	T	C	1132	1	-1	E4	ACG	GCG	T	L	14.7 kDa protein
Founder	A	35156	C	A	1272	1	-1	E4	GTA	TTA	V	NA	14.3 kDa protein
Founder	A	35219	A	G	1366	1	-1	E4	TTT	CTT	F	NA	14.3 kDa protein
Founder	B	336	C	A	1036	1	NA	NA	NA	NA	NA	NA	NA
Founder	B	424	G	C	1117	1	NA	NA	NA	NA	NA	NA	NA
Founder	B	455	C	T	1165	1	NA	NA	NA	NA	NA	NA	NA
Founder	B	487	C	A	1146	1	NA	NA	NA	NA	NA	R	NA
Founder	B	488	C	G	1154	1	NA	NA	NA	NA	NA	R	NA
Founder	B	850	G	A	1306	1	1	E1A/E1A	CGG/CGG	CGA/CGA	R/R	E/E	32 kDa protein/26 kDa protein
Founder	B	1337	T	A	1202	1	1	E1A/E1A	GTG/GTG	GAG/GAG	V/V	T/T	32 kDa protein/26 kDa protein
Founder	B	2492	C	T	1390	1	1	E1B	ACC	ACT	T	C	large T antigen
Founder	B	2639	G	T	1453	1	1	E1B	GTG	GTT	V	D	large T antigen
Founder	B	3071	C	T	1246	1	1	E1B	TGC	TGT	C	F	large T antigen
Founder	B	3932	T	C	1274	1	1	IX	GAT	GAC	D	N	hexon-associated protein IX
Founder	B	4666	C	A	1306	1	-1	IVa2	GTT	TTT	V	Y	maturation protein IVa2
Founder	B	4854	G	T	1276	1	-1	IVa2	ACC	AAC	T	Y	maturation protein IVa2
Founder	B	5994	G	A	1099	1	-1	E2B	CAC	TAC	H	C	DNA polymerase
Founder	B	6135	T	A	1249	1	-1	E2B	AAT	TAT	N	Q	DNA polymerase
Founder	B	6318	G	A	1114	1	-1	E2B/-	CGC/CGA	TGC/CAA	R/R	A/A	DNA polymerase/hypothetical 11.7 kDa early protein
Founder	B	6492	T	C	942	1	-1 / 1 / -1	E2B/-/E2B	ACC/GTC/GAC	GCC/GCC/GGC	T/V/D	G/R/R	DNA polymerase/hypothetical 11.7 kDa early protein/hypothetical 12.8 early protein
Founder	B	6500	A	C	955	1	-1 / 1 / -1	E2B/-/E2B	CTC/AGG/CCT	CGC/CGG/GGC	L/R/P	P/G/P	DNA polymerase/hypothetical 11.7 kDa early protein/hypothetical 12.8 early protein
Founder	B	6554	T	C	723	2	-1 / 1 / -1	E2B/-/E2B	GAC/TCC/GGA	GGC/CCC/GGG	D/S/G	G/K/M	DNA polymerase/hypothetical 11.7 kDa early protein/hypothetical 12.8 early protein
Founder	B	6929	A	T	1132	1	-1	E2B	ATA	AAA	I	L	DNA polymerase
Founder	B	6987	C	T	1238	1	-1	E2B	GTG	ATG	V	V	DNA polymerase
Founder	B	7021	C	T	1276	1	-1	E2B	CTG	CTA	M	*	DNA polymerase
Founder	B	7214	G	A	1232	1	-1	E2B	GCC	GTC	A	L	DNA polymerase
Founder	B	7820	C	T	1203	1	-1	E2B	TGG	TAG	W	I	DNA polymerase
Founder	B	7957	A	T	1279	1	-1	E2B	TTT	TTA	F	N	DNA polymerase
Founder	B	8033	T	A	1317	1	-1 / 1	E2B/-	AAT/ATT	ATT/AAT	N/I	H/V	DNA polymerase/DNA-binding protein
Founder	B	8080	C	G	1294	1	-1 / 1	E2B/-	CAG/CTG	CAC/GTG	Q/M	R/S	DNA polymerase/DNA-binding protein
Founder	B	8238	C	T	1105	1	-1 / 1	E2B/-	GGA/TCC	AGA/TCT	G/S	R/K	DNA polymerase/DNA-binding protein
Founder	B	9385	A	C	1127	1	-1	E2B	CTT	CGT	L	P	terminal protein precursor
Founder	B	9392	C	T	1292	1	-1	E2B	GAG	AAG	E	G	terminal protein precursor
Founder	B	9417	T	G	966	3	-1	E2B	CCA	CCC	P	V	terminal protein precursor
Founder	B	9514	A	C	1144	1	-1	E2B	GTC	GGC	V	G	terminal protein precursor
Founder	B	9548	A	C	993	4	-1	E2B	TTC	GTC	F	L	terminal protein precursor
Founder	B	9550	A	C	994	2	-1	E2B	GTC	GGC	V	C	terminal protein precursor
Founder	B	9759	C	T	1339	1	-1	E2B	CTG	CTA	M	M	terminal protein precursor
Founder	B	10156	G	C	1263	1	-1	E2B	TCT	TGT	S	M	terminal protein precursor
Founder	B	10203	G	C	1242	1	-1	E2B	ATC	ATG	I	T	terminal protein precursor
Founder	B	10374	G	C	1171	1	-1	E2B	CTC	CTG	L	T	terminal protein precursor
Founder	B	10394	C	T	1186	1	-1	E2B	GCC	ACC	A	A	terminal protein precursor
Founder	B	10982	C	A	1184	1	-1	E2B	ACG	ACT	T	R	hypothetical 12.7 kDa protein
Founder	B	11108	A	G	1210	1	-1 / 1	E2B/L1	GCT/CAG	GCC/CGG	A/Q	T/V	hypothetical 12.7 kDa protein/52 kDa protein
Founder	B	11669	G	C	1170	1	1	L1	AGC	ACC	S	T	52 kDa protein
Founder	B	12122	C	T	1162	1	1	L1	GCC	GTC	A	T	52 kDa protein
Founder	B	12760	G	C	1146	1	1	L1	AGT	ACT	S	S	protein IIIa precursor
Founder	B	13004	G	T	1229	1	1	L1	ACG	ACT	T	R	protein IIIa precursor
Founder	B	13080	G	A	1111	1	1	L1	GGT	AGT	G	M	protein IIIa precursor
Founder	B	13157	T	A	1082	1	1	L1	AGT	AGA	S	I	protein IIIa precursor
Founder	B	13194	C	T	1096	1	1	L1	CTG	TTG	M	V	protein IIIa precursor
Founder	B	13382	G	C	1253	1	1	L1	ATG	ATC	M	W	protein IIIa precursor
Founder	B	14014	A	T	1172	1	1	L1	GAT	GTT	D	G	protein IIIa precursor
Founder	B	14017	T	G	1248	1	1	L1	TTG	TGG	M	R	protein IIIa precursor
Founder	B	14021	A	G	1129	1	1	L1	GGA	GGG	G	G	protein IIIa precursor
Founder	B	14027	T	G	1155	1	1	L1	AGT	AGG	S	T	protein IIIa precursor
Founder	B	14030	C	A	1142	2	1	L1	GGC	GGA	G	P	protein IIIa precursor
Founder	B	14032	A	C	1214	1	1	L1	AAC	ACC	N	P	protein IIIa precursor
Founder	B	14036	G	T	1105	1	1	L1	CCG	CCT	P	G	protein IIIa precursor
Founder	B	14040	G	C	1079	1	1	L1	GCG	CCG	A	A	protein IIIa precursor
Founder	B	14041	C	G	1130	1	1	L1	GCG	GGG	A	P	protein IIIa precursor
Founder	B	14042	G	C	1120	1	1	L1	GCG	GCC	A	F	protein IIIa precursor
Founder	B	14044	A	C	1116	2	1	L1	CAC	CCC	H	P	protein IIIa precursor
Founder	B	14046	C	T	1166	1	1	L1	CTT	TTT	L	R	protein IIIa precursor
Founder	B	14050	G	C	1099	2	1	L1	CGC	CCC	R	G	protein IIIa precursor
Founder	B	14059	T	G	963	2	1	L1	CTG	CGG	M	G	protein IIIa precursor
Founder	B	14063	G	A	1019	1	1	L1	GGG	GGA	G	K	protein IIIa precursor
Founder	B	14064	A	G	827	1	1	L1	AGA	GGA	R	M	protein IIIa precursor
Founder	B	14065	G	A	839	3	1	L1	AGA	AAA	R	R	protein IIIa precursor
Founder	B	14067	A	T	993	3	1	L1	ATG	TTG	M	I	protein IIIa precursor
Founder	B	14068	T	G	956	3	1	L1	ATG	AGG	M	K	protein IIIa precursor
Founder	B	14069	G	T	781	5	1	L1	ATG	ATT	M	NA	protein IIIa precursor
Founder	B	14073	T	A	976	5	1	L1	TAA	AAA	*	NA	protein IIIa precursor
Founder	B	14086	G	A	810	7	NA	NA	NA	NA	NA	NA	NA
Founder	B	14087	C	G	813	3	NA	NA	NA	NA	NA	NA	NA
Founder	B	14088	A	C	1021	3	NA	NA	NA	NA	NA	NA	NA
Founder	B	14089	T	A	951	7	NA	NA	NA	NA	NA	NA	NA
Founder	B	14090	G	T	860	5	NA	NA	NA	NA	NA	NA	NA
Founder	B	14091	A	G	999	2	NA	NA	NA	NA	NA	NA	NA
Founder	B	14092	T	A	954	5	NA	NA	NA	NA	NA	NA	NA
Founder	B	14093	G	T	912	3	NA	NA	NA	NA	NA	NA	NA
Founder	B	14094	C	G	839	2	NA	NA	NA	NA	NA	NA	NA
Founder	B	14095	A	C	1088	2	NA	NA	NA	NA	NA	NA	NA
Founder	B	14099	T	A	872	6	NA	NA	NA	NA	NA	NA	NA
Founder	B	14100	A	T	1121	2	NA	NA	NA	NA	NA	NA	NA
Founder	B	14106	C	A	896	9	NA	NA	NA	NA	NA	NA	NA
Founder	B	14107	T	C	893	2	NA	NA	NA	NA	NA	NA	NA
Founder	B	14108	C	T	987	2	NA	NA	NA	NA	NA	NA	NA
Founder	B	14110	C	A	1182	2	NA	NA	NA	NA	NA	NA	NA
Founder	B	14114	G	A	1230	4	NA	NA	NA	NA	NA	NA	NA
Founder	B	14119	T	A	1146	4	NA	NA	NA	NA	NA	NA	NA
Founder	B	14122	C	G	1202	3	NA	NA	NA	NA	NA	NA	NA
Founder	B	14123	A	C	1137	1	NA	NA	NA	NA	NA	NA	NA
Founder	B	14124	C	A	1281	1	NA	NA	NA	NA	NA	NA	NA
Founder	B	14126	G	C	1161	2	NA	NA	NA	NA	NA	NA	NA
Founder	B	14127	A	G	1141	1	NA	NA	NA	NA	NA	NA	NA
Founder	B	14129	C	G	1196	1	NA	NA	NA	NA	NA	NA	NA
Founder	B	14131	T	G	1289	3	NA	NA	NA	NA	NA	NA	NA
Founder	B	14133	G	T	1287	4	NA	NA	NA	NA	NA	NA	NA
Founder	B	14135	T	G	1296	3	NA	NA	NA	NA	NA	NA	NA
Founder	B	14139	C	T	1058	3	NA	NA	NA	NA	NA	NA	NA
Founder	B	14142	G	T	1107	3	NA	NA	NA	NA	NA	NA	NA
Founder	B	14144	A	T	1178	3	NA	NA	NA	NA	NA	NA	NA
Founder	B	14147	C	T	1226	2	NA	NA	NA	NA	NA	NA	NA
Founder	B	14153	A	T	1231	1	NA	NA	NA	NA	NA	A	NA
Founder	B	14154	G	A	1170	1	NA	NA	NA	NA	NA	R	NA
Founder	B	14211	T	C	1346	1	1	L2	GTG	GCG	V	T	penton protein
Founder	B	14296	G	A	1104	1	1	L2	CGG	CGA	R	N	penton protein
Founder	B	14526	A	C	1330	1	1	L2	AAA	ACA	K	W	penton protein
Founder	B	14527	A	T	1331	1	1	L2	AAA	AAT	K	L	penton protein
Founder	B	14591	C	T	1420	1	1	L2	CGG	TGG	R	A	penton protein
Founder	B	15187	T	A	1184	1	1	L2	TTT	TTA	F	C	penton protein
Founder	B	15550	C	T	1146	1	1	L2	GCC	GCT	A	S	penton protein
Founder	B	16082	C	T	1034	1	1	L2	CGC	TGC	R	I	protein VII precursor
Founder	B	16177	A	C	825	1	1	L2	AGA	AGC	R	T	protein VII precursor
Founder	B	16427	G	A	959	1	1	L2	GTT	ATT	V	T	protein VII precursor
Founder	B	16783	C	A	1289	1	1	L2	ACC	ACA	T	I	protein V precursor
Founder	B	17312	G	A	1116	1	1	L2	GCC	ACC	A	S	protein V precursor
Founder	B	17680	G	T	1110	1	1	L2	ATG	ATT	M	L	protein X
Founder	B	17690	T	A	1117	2	1	L2	TGC	AGC	C	T	protein X
Founder	B	17704	C	A	1136	2	1	L2	TTC	TTA	F	NA	protein X
Founder	B	17873	G	A	1152	2	1	L2	GCC	ACC	A	E	protein X
Founder	B	17921	T	C	1075	1	NA	NA	NA	NA	NA	N	NA
Founder	B	18344	G	A	1175	1	1	L3	GAG	GAA	E	S	protein VI precursor
Founder	B	18737	G	T	1170	1	1	L3	AAG	AAT	K	R	protein VI precursor
Founder	B	18738	C	A	1177	1	1	L3	CGC	AGC	R	Q	protein VI precursor
Founder	B	18740	C	T	1183	1	1	L3	CGC	CGT	R	NA	protein VI precursor
Founder	B	18742	G	A	1179	1	1	L3	CGA	CAA	R	NA	protein VI precursor
Founder	B	18770	T	C	1150	1	NA	NA	NA	NA	NA	T	NA
Founder	B	19129	G	A	1233	1	1	L3	GCT	ACT	A	S	hexon protein
Founder	B	19315	G	A	1236	1	1	L3	GAG	AAG	E	G	hexon protein
Founder	B	19408	G	A	1292	1	1	L3	GGT	AGT	G	V	hexon protein
Founder	B	19578	G	A	1441	1	1	L3	GGG	GGA	G	H	hexon protein
Founder	B	19583	G	T	1425	1	1	L3	GGC	GTC	G	C	hexon protein
Founder	B	20451	C	T	1378	1	1	L3	CAC	CAT	H	T	hexon protein
Founder	B	23219	C	G	1221	1	-1	E2A	TGG	TGC	W	S	E2A DNA-binding protein
Founder	B	23926	G	T	1126	1	-1	E2A	CCG	ACG	P	S	E2A DNA-binding protein
Founder	B	24564	A	T	1112	1	1	L4	ACC	TCC	T	D	100 kDa hexon-assembly associated protein
Founder	B	25629	C	T	1109	1	1	L4	CCC	TCC	P	S	100 kDa hexon-assembly associated protein
Founder	B	25834	G	A	1219	1	1	L4	GGT	GAT	G	F	100 kDa hexon-assembly associated protein
Founder	B	26698	C	A	1039	1	1	L4	CGT	AGT	R	H	22 kDa protein
Founder	B	27668	A	T	1294	1	1	L4	ATC	TTC	I	NA	protein VIII
Founder	B	28045	G	T	1229	1	1	E3	CAG	CAT	Q	NA	12.5 kDa protein
Founder	B	28248	T	A	1201	1	NA	NA	NA	NA	NA	NA	NA
Founder	B	29228	C	A	1258	1	NA	NA	NA	NA	NA	D	NA
Founder	B	29236	A	G	1305	1	NA	NA	NA	NA	NA	L	NA
Founder	B	29425	G	A	1316	1	1	E3	GGC	GAC	G	L	13.4 kDa protein
Founder	B	29558	T	A	1446	1	1	E3/E3	TTT/TTT	TTA/TTA	F/F	R/R	13.4 kDa protein/10.5 kDa protein
Founder	B	29589	T	C	1392	1	1	E3/E3	TGG/TGG	CGG/CGG	W/W	Y/L	13.4 kDa protein/10.5 kDa protein
Founder	B	29976	G	A	1228	1	1	E3	TGT	TAT	C	P	10.4 kDa protein
Founder	B	30664	A	T	1453	1	1	E3	CCA	CCT	P	S	14.7 kDa protein
Founder	B	30696	G	A	1429	1	1	E3	GGA	GAA	G	A	14.7 kDa protein
Founder	B	31128	C	T	1358	1	1	L5	CCC	TCC	P	D	fiber protein
Founder	B	31569	C	G	1359	1	1	L5	CCC	GCC	P	D	fiber protein
Founder	B	31772	T	C	1409	1	1	L5	GAT	GAC	D	C	fiber protein
Founder	B	32556	C	G	1302	1	1	L5	CAC	GAC	H	V	fiber protein
Founder	B	32559	G	T	1282	1	1	L5	GGT	TGT	G	T	fiber protein
Founder	B	32624	A	G	1455	1	1	L5	GTA	GTG	V	V	fiber protein
Founder	B	32627	A	T	1449	1	1	L5	ACA	ACT	T	V	fiber protein
Founder	B	32640	C	G	1484	1	1	L5	CTA	GTA	L	N	fiber protein
Founder	B	32980	G	A	1352	1	-1	E4	GCC	GTC	A	M	17 kDa protein
Founder	B	33110	C	T	1377	1	-1	E4	GAC	AAC	D	A	17 kDa protein
Founder	B	33323	C	A	1147	1	-1	E4	GTG	TTG	V	*	34 kDa protein
Founder	B	33409	A	G	1155	1	-1	E4	GTG	GCG	V	S	34 kDa protein
Founder	B	33649	A	T	1280	1	-1	E4	TTG	TAG	M	S	34 kDa protein
Founder	B	33986	G	T	1289	1	-1	E4/E4	CGT/CGT	AGT/AGT	R/R	V/NA	17 kDa protein/34 kDa protein
Founder	B	34335	T	C	1225	2	-1	E4	ATG	GTG	M	NA	13.3 kDa protein
Founder	B	34336	G	A	1135	2	NA	NA	NA	NA	NA	F	NA
Founder	B	34337	T	G	1281	2	NA	NA	NA	NA	NA	K	NA
Founder	B	34352	C	A	1187	1	-1	E4	TTG	TTT	M	S	E4 11 kDa protein
Founder	B	34545	A	T	1273	1	-1	E4	ATA	AAA	I	NA	E4 11 kDa protein
Founder	B	34942	C	T	1125	2	-1	E4	TCG	TCA	S	NA	14.7 kDa protein
Founder	B	35105	A	G	1151	1	NA	NA	NA	NA	NA	NA	NA
Founder	B	35106	A	T	1145	1	NA	NA	NA	NA	NA	K	NA
Founder	C	460	G	T	574	1	NA	NA	NA	NA	NA	D	NA
Founder	C	1023	G	A	771	1	1	E1A	AGG	AAG	R	T	32 kDa protein
Founder	C	3506	T	C	738	1	1	E1B	GAT	GAC	D	*	large T antigen
Founder	C	3617	C	A	688	1	1	IX	ACC	ACA	T	D	hexon-associated protein IX
Founder	C	5446	G	T	575	1	-1	E2B/-	TGC/GCT	TGA/GAT	C/A	A/A	DNA polymerase/hypothetical 12 kDa early protein
Founder	C	6452	T	G	605	1	-1 / 1 / -1	E2B/-/E2B	GAC/TCA/TGA	GCC/GCA/TGC	D/S/*	C/A/A	DNA polymerase/hypothetical 11.7 kDa early protein/hypothetical 12.8 early protein
Founder	C	6492	T	C	511	1	-1 / 1 / -1	E2B/-/E2B	GAC/CTC/AGG	GGC/CGC/CGG	D/L/R	R/P/R	DNA polymerase/hypothetical 11.7 kDa early protein
Founder	C	6500	A	C	528	1	-1	E2B	CCT	CCG	P	R	hypothetical 12.8 early protein
Founder	C	6545	T	C	459	1	-1 / 1 / -1	E2B/-/E2B	CAG/TGC/GCA	CGG/CGC/GCG	Q/C/A	A/R/P	DNA polymerase/hypothetical 11.7 kDa early protein/hypothetical 12.8 early protein
Founder	C	9385	A	C	582	1	-1	E2B	CTT	CGT	L	V	terminal protein precursor
Founder	C	9417	T	G	462	1	-1	E2B	CCA	CCC	P	G	terminal protein precursor
Founder	C	9548	A	C	465	4	-1	E2B	TTC	GTC	F	G	terminal protein precursor
Founder	C	9550	A	C	460	2	-1	E2B	GTC	GGC	V	L	terminal protein precursor
Founder	C	9565	T	C	456	1	-1	E2B	GAC	GGC	D	G	terminal protein precursor
Founder	C	9754	G	A	726	1	-1	E2B	CCC	CTC	P	E	terminal protein precursor
Founder	C	10056	T	G	586	1	-1	E2B	GGA	GGC	G	S	terminal protein precursor
Founder	C	10299	G	T	655	1	-1	E2B	GAC	GAA	D	N	terminal protein precursor
Founder	C	10698	C	T	675	1	1	-	CCG	TCG	P	R	hypothetical 14.4 kDa protein
Founder	C	12256	G	A	568	1	1	L1	GAC	AAC	D	A	52 kDa protein
Founder	C	12416	C	A	590	1	1	L1	CGC	CGA	R	R	protein IIIa precursor
Founder	C	14008	T	C	661	1	1	L1	GTC	GCC	V	V	protein IIIa precursor
Founder	C	14011	T	G	615	1	1	L1	CTG	CGG	M	G	protein IIIa precursor
Founder	C	14014	A	T	635	1	1	L1	GAT	GTT	D	R	protein IIIa precursor
Founder	C	14021	A	G	616	1	1	L1	GGA	GGG	G	P	protein IIIa precursor
Founder	C	14027	T	G	627	1	1	L1	AGT	AGG	S	G	protein IIIa precursor
Founder	C	14040	G	C	601	1	1	L1	GCG	CCG	A	A	protein IIIa precursor
Founder	C	14041	C	G	622	1	1	L1	GCG	GGG	A	P	protein IIIa precursor
Founder	C	14042	G	C	616	1	1	L1	GCG	GCC	A	P	protein IIIa precursor
Founder	C	14044	A	C	619	1	1	L1	CAC	CCC	H	G	protein IIIa precursor
Founder	C	14050	G	C	595	1	1	L1	CGC	CCC	R	T	protein IIIa precursor
Founder	C	14055	A	G	559	1	1	L1	AGG	GGG	R	S	protein IIIa precursor
Founder	C	14056	G	C	605	1	1	L1	AGG	ACG	R	V	protein IIIa precursor
Founder	C	14057	G	T	618	1	1	L1	AGG	AGT	R	R	protein IIIa precursor
Founder	C	14058	C	G	548	1	1	L1	CTG	GTG	M	E	protein IIIa precursor
Founder	C	14059	T	G	537	3	1	L1	CTG	CGG	M	K	protein IIIa precursor
Founder	C	14062	G	A	580	1	1	L1	GGG	GAG	G	S	protein IIIa precursor
Founder	C	14065	G	A	470	3	1	L1	AGA	AAA	R	M	protein IIIa precursor
Founder	C	14066	A	T	519	1	1	L1	AGA	AGT	R	I	protein IIIa precursor
Founder	C	14067	A	T	533	2	1	L1	ATG	TTG	M	L	protein IIIa precursor
Founder	C	14069	G	T	423	3	1	L1	ATG	ATT	M	K	protein IIIa precursor
Founder	C	14072	T	A	598	1	1	L1	TTT	TTA	F	NA	protein IIIa precursor
Founder	C	14073	T	A	527	3	1	L1	TAA	AAA	*	NA	protein IIIa precursor
Founder	C	14086	G	A	424	2	NA	NA	NA	NA	NA	NA	NA
Founder	C	14087	C	G	435	1	NA	NA	NA	NA	NA	NA	NA
Founder	C	14088	A	C	553	1	NA	NA	NA	NA	NA	NA	NA
Founder	C	14089	T	A	511	2	NA	NA	NA	NA	NA	NA	NA
Founder	C	14090	G	T	465	1	NA	NA	NA	NA	NA	NA	NA
Founder	C	14093	G	T	488	1	NA	NA	NA	NA	NA	NA	NA
Founder	C	14099	T	A	460	1	NA	NA	NA	NA	NA	NA	NA
Founder	C	14106	C	A	499	1	NA	NA	NA	NA	NA	NA	NA
Founder	C	14114	G	A	659	1	NA	NA	NA	NA	NA	NA	NA
Founder	C	14119	T	A	618	1	NA	NA	NA	NA	NA	NA	NA
Founder	C	14123	A	C	617	1	NA	NA	NA	NA	NA	NA	NA
Founder	C	14124	C	A	689	1	NA	NA	NA	NA	NA	NA	NA
Founder	C	14126	G	C	631	1	NA	NA	NA	NA	NA	NA	NA
Founder	C	14129	C	G	632	1	NA	NA	NA	NA	NA	NA	NA
Founder	C	14131	T	G	689	1	NA	NA	NA	NA	NA	NA	NA
Founder	C	14133	G	T	690	1	NA	NA	NA	NA	NA	NA	NA
Founder	C	14135	T	G	688	1	NA	NA	NA	NA	NA	NA	NA
Founder	C	14139	C	T	574	1	NA	NA	NA	NA	NA	NA	NA
Founder	C	14142	G	T	606	1	NA	NA	NA	NA	NA	NA	NA
Founder	C	14144	A	T	623	1	NA	NA	NA	NA	NA	S	NA
Founder	C	14154	G	A	644	1	NA	NA	NA	NA	NA	NA	NA
Founder	C	15791	G	T	624	1	1	L2	GCC	TCC	A	S	penton protein
Founder	C	16530	C	T	566	1	NA	NA	NA	NA	NA	V	NA
Founder	C	16931	C	T	606	1	1	L2	CCG	TCG	P	Y	protein V precursor
Founder	C	16995	C	T	629	1	1	L2	GCG	GTG	A	NA	protein V precursor
Founder	C	18684	A	T	670	1	1	L3	AAC	TAC	N	K	protein VI precursor
Founder	C	19668	T	A	794	1	1	L3	AAT	AAA	N	NA	hexon protein
Founder	C	20224	A	G	676	1	1	L3	ATC	GTC	I	T	hexon protein
Founder	C	21710	A	G	755	1	NA	NA	NA	NA	NA	A	NA
Founder	C	22615	C	T	633	1	-1	E2A	GCG	ACG	A	G	E2A DNA-binding protein
Founder	C	23783	C	T	618	1	-1	E2A	GCG	GCA	A	G	E2A DNA-binding protein
Founder	C	26499	A	C	671	1	1	L4/L4	GGA/GGA	GGC/GGC	G/G	S/L	33 kDa protein/22 kDa protein
Founder	C	27589	C	T	719	1	1	L4	AGC	AGT	S		protein VIII
Founder	C	30710	A	G	754	1	1	E3	ACC	GCC	T	A	14.7 kDa protein
Founder	C	32038	C	T	730	1	1	L5	GCC	GTC	A	V	fiber protein
Founder	C	33128	C	T	707	1	-1	E4	GCT	ACT	A	T	17 kDa protein
Founder	C	34060	G	A	659	1	-1	E4/E4/E4/E4	TCC/TCC/GTC/GTC	TTC/TCC/GTT/GTT	S/S/V/V	F/F/V/V	17 kDa protein/34 kDa protein/7.2 kDa protein/13.3 kDa protein
Founder	C	35248	A	T	772	1	-1	E4	GTG	GAG	V	E	14.3 kDa protein
Founder	C	35744	T	C	222	1	NA	NA	NA	NA	NA	NA	NA
Untreated	A	144	C	T	256	1	NA	NA	NA	NA	NA	NA	NA
Untreated	A	257	C	T	773	1	NA	NA	NA	NA	NA	NA	NA
Untreated	A	607	C	A	1466	1	1	E1A/E1A/E1A	GCC/GCC/GCC	GCA/GCA/GCA	A/A/A	A/A/A	32 kDa protein/26 kDa protein/6 kDa protein
Untreated	A	948	C	A	1499	1	1	E1A/E1A	CCA/CCA	CAA/CAA	P/P	Q/Q	32 kDa protein/26 kDa protein
Untreated	A	1572	G	C	1707	2	NA	NA	NA	NA	NA	NA	NA
Untreated	A	1577	C	T	1712	2	NA	NA	NA	NA	NA	NA	NA
Untreated	A	1778	A	G	1486	1	1	E1B	AAC	AGC	N	S	small T antigen
Untreated	A	2224	G	A	1585	1	1	E1B/E1B	GGC/CGG	AGC/CAG	G/R	S/Q	small T antigen/large T antigen
Untreated	A	2331	A	C	1000	1	1	E1B	AGG	CGG	R	R	large T antigen
Untreated	A	2393	C	T	1542	1	1	E1B	ACC	ACT	T	T	large T antigen
Untreated	A	2711	G	T	1692	1	1	E1B	ATG	ATT	M	I	large T antigen
Untreated	A	2801	T	C	1584	1	1	E1B	GGT	GGC	G	G	large T antigen
Untreated	A	3146	C	T	1586	1	1	E1B	AGC	AGT	S	S	large T antigen
Untreated	A	3255	C	T	1523	1	1	E1B	CAC	TAC	H	Y	large T antigen
Untreated	A	3321	A	T	1530	1	1	E1B	ACC	TCC	T	S	large T antigen
Untreated	A	3357	A	T	1548	1	1	E1B	ACC	TCC	T	S	large T antigen
Untreated	A	3447	G	A	1498	1	1	E1B	GAT	AAT	D	N	large T antigen
Untreated	A	3849	T	C	1370	1	1	IX	TTC	CTC	F	L	hexon-associated protein IX
Untreated	A	4050	G	T	1628	1	NA	NA	NA	NA	NA	NA	NA
Untreated	A	4298	C	T	1411	2	-1	IVa2	CAG	CAA	Q	Q	maturation protein IVa2
Untreated	A	4464	C	T	1391	1	-1	IVa2	AGG	AAG	R	K	maturation protein IVa2
Untreated	A	4568	G	T	1483	1	-1	IVa2	GGC	GGA	G	G	maturation protein IVa2
Untreated	A	4782	C	T	1557	4	-1	IVa2	TGT	TAT	C	Y	maturation protein IVa2
Untreated	A	4894	T	C	1420	1	-1	IVa2	AAC	GAC	N	D	maturation protein IVa2
Untreated	A	4992	C	A	1413	1	-1	IVa2	AGG	ATG	R	M	maturation protein IVa2
Untreated	A	5001	G	A	1391	2	-1	IVa2	CCC	CTC	P	L	maturation protein IVa2
Untreated	A	5757	T	A	1388	1	-1	E2B	ACG	TCG	T	S	DNA polymerase
Untreated	A	6312	T	C	1354	2	-1/1	E2B/-	AAA/TTG	GAA/TCG	K/M	E/S	DNA polymerase/hypothetical 11.7 kDa early protein
Untreated	A	6492	T	C	1074	1	-1/1/-1	E2B/-/E2B	ACC/GTC/GAC	GCC/GCC/GGC	T/V/D	A/A/G	DNA polymerase/hypothetical 11.7 kDa early protein/hypothetical 12.8 early protein
Untreated	A	6539	T	G	893	1	-1/1/-1	E2B/-/E2B	GAC/TCT/AGA	GCC/GCT/AGC	D/S/R	A/A/S	DNA polymerase/hypothetical 11.7 kDa early protein/hypothetical 12.8 early protein
Untreated	A	6554	T	C	840	1	-1/1/-1	E2B/-/E2B	GAC/TCC/GGA	GGC/CCC/GGG	D/S/G	G/P/G	DNA polymerase/hypothetical 11.7 kDa early protein/hypothetical 12.8 early protein
Untreated	A	6563	T	G	978	1	-1/1/-1	E2B/-/E2B	GAC/TCT/AGA	GCC/GCT/AGC	D/S/R	A/A/S	DNA polymerase/hypothetical 11.7 kDa early protein/hypothetical 12.8 early protein
Untreated	A	7021	C	T	1396	1	-1	E2B	CTG	CTA	M	L	DNA polymerase
Untreated	A	7309	C	T	1453	1	-1	E2B	ATG	ATA	M	I	DNA polymerase
Untreated	A	7489	G	T	1477	1	-1	E2B	TCC	TCA	S	S	DNA polymerase
Untreated	A	7707	C	T	1375	1	-1	E2B	GAC	AAC	D	N	DNA polymerase
Untreated	A	8154	G	T	1406	1	-1/1	E2B/-	CGT/ACG	AGT/ACT	R/T	S/T	DNA polymerase/DNA-binding protein
Untreated	A	8657	C	A	1265	1	-1/1	E2B/E2B	CGT/GTG	CTT/TTG	R/V	L/M	DNA polymerase/terminal protein precursor
Untreated	A	8836	C	T	1246	1	-1	E2B	CGC	CAC	R	H	terminal protein precursor
Untreated	A	8847	C	A	1231	20	-1	E2B	CAG	CAT	Q	H	terminal protein precursor
Untreated	A	9057	C	T	1284	1	-1	E2B	GTG	GTA	V	V	terminal protein precursor
Untreated	A	9385	A	C	1264	1	-1	E2B	CTT	CGT	L	R	terminal protein precursor
Untreated	A	9417	T	G	1027	2	-1	E2B	CCA	CCC	P	P	terminal protein precursor
Untreated	A	9514	A	C	1248	1	-1	E2B	GTC	GGC	V	G	terminal protein precursor
Untreated	A	9548	A	C	1098	3	-1	E2B	TTC	GTC	F	V	terminal protein precursor
Untreated	A	9550	A	C	1102	9	-1	E2B	GTC	GGC	V	G	terminal protein precursor
Untreated	A	10560	G	A	1293	1	-1/1	E2B/-	GGC/GCC	GGT/ACC	G/A	G/T	terminal protein precursor/hypothetical 14.4 kDa protein
Untreated	A	10963	G	A	1375	2	-1	E2B	CGC	TGC	R	C	hypothetical 12.7 kDa protein
Untreated	A	10970	G	A	1373	1	-1	E2B	ACC	ACT	T	T	hypothetical 12.7 kDa protein
Untreated	A	11175	C	T	1340	2	1	L1	GAC	GAT	D	D	52 kDa protein
Untreated	A	11314	C	A	1233	1	1	L1	CGT	AGT	R	S	52 kDa protein
Untreated	A	11360	G	A	1167	1	1	L1	GGA	GAA	G	E	52 kDa protein
Untreated	A	11469	G	T	1222	1	1	L1	GCG	GCT	A	A	52 kDa protein
Untreated	A	11600	G	A	1382	1	1	L1	CGC	CAC	R	H	52 kDa protein
Untreated	A	12057	C	T	1339	3	1	L1	AGC	AGT	S	S	52 kDa protein
Untreated	A	12156	C	T	1255	1	1	L1	CGC	CGT	R	R	52 kDa protein
Untreated	A	12197	G	A	1264	1	1	L1	GGA	GAA	G	E	52 kDa protein
Untreated	A	12499	T	C	1295	1	1	L1	GTG	GCG	V	A	protein IIIa precursor
Untreated	A	12569	G	A	1312	1	-1/-1/1	E2B/E2B/L1	GCC/GCC/AGG	GCT/GCT/AGA	A/A/R	A/A/R	DNA polymerase/terminal protein precursor/protein IIIa precursor
Untreated	A	12571	C	T	1309	1	-1/-1/1	E2B/E2B/L1	GCC/GCC/GCC	ACC/ACC/GTC	A/A/A	T/T/V	DNA polymerase/terminal protein precursor/protein IIIa precursor
Untreated	A	12792	G	C	1268	1	1	L1	GAG	CAG	E	Q	protein IIIa precursor
Untreated	A	13113	G	A	1244	1	1	L1	GGT	AGT	G	S	protein IIIa precursor
Untreated	A	13157	T	A	1265	1	1	L1	AGT	AGA	S	R	protein IIIa precursor
Untreated	A	13457	T	A	1438	1	1	L1	TAT	TAA	Y	*	protein IIIa precursor
Untreated	A	13515	G	A	1317	1	1	L1	GGA	AGA	G	R	protein IIIa precursor
Untreated	A	14017	T	G	1393	1	1	L1	TTG	TGG	M	W	protein IIIa precursor
Untreated	A	14021	A	G	1243	1	1	L1	GGA	GGG	G	G	protein IIIa precursor
Untreated	A	14025	A	G	1253	1	1	L1	AGT	GGT	S	G	protein IIIa precursor
Untreated	A	14027	T	G	1279	2	1	L1	AGT	AGG	S	R	protein IIIa precursor
Untreated	A	14032	A	C	1369	2	1	L1	AAC	ACC	N	T	protein IIIa precursor
Untreated	A	14036	G	T	1265	2	1	L1	CCG	CCT	P	P	protein IIIa precursor
Untreated	A	14042	G	C	1249	2	1	L1	GCG	GCC	A	A	protein IIIa precursor
Untreated	A	14044	A	C	1236	3	1	L1	CAC	CCC	H	P	protein IIIa precursor
Untreated	A	14050	G	C	1195	3	1	L1	CGC	CCC	R	P	protein IIIa precursor
Untreated	A	14055	A	G	1148	4	1	L1	AGG	GGG	R	G	protein IIIa precursor
Untreated	A	14057	G	C	1275	2	1	L1	AGG	AGC	R	S	protein IIIa precursor
Untreated	A	14058	C	T	1117	2	1	L1	CTG	TTG	M	M	protein IIIa precursor
Untreated	A	14059	T	G	1115	5	1	L1	CTG	CGG	M	R	protein IIIa precursor
Untreated	A	14063	G	A	1192	3	1	L1	GGG	GGA	G	G	protein IIIa precursor
Untreated	A	14064	A	G	981	3	1	L1	AGA	GGA	R	G	protein IIIa precursor
Untreated	A	14065	G	A	1003	3	1	L1	AGA	AAA	R	K	protein IIIa precursor
Untreated	A	14067	A	T	1186	5	1	L1	ATG	TTG	M	M	protein IIIa precursor
Untreated	A	14068	T	G	1144	3	1	L1	ATG	AGG	M	R	protein IIIa precursor
Untreated	A	14069	G	T	945	5	1	L1	ATG	ATT	M	I	protein IIIa precursor
Untreated	A	14073	T	A	1162	5	1	L1	TAA	AAA	*	K	protein IIIa precursor
Untreated	A	14086	G	A	899	5	NA	NA	NA	NA	NA	NA	NA
Untreated	A	14087	C	G	900	1	NA	NA	NA	NA	NA	NA	NA
Untreated	A	14088	A	C	1177	1	NA	NA	NA	NA	NA	NA	NA
Untreated	A	14089	T	A	1095	5	NA	NA	NA	NA	NA	NA	NA
Untreated	A	14090	G	T	961	4	NA	NA	NA	NA	NA	NA	NA
Untreated	A	14091	A	G	1155	1	NA	NA	NA	NA	NA	NA	NA
Untreated	A	14092	T	A	1069	4	NA	NA	NA	NA	NA	NA	NA
Untreated	A	14093	G	T	1034	4	NA	NA	NA	NA	NA	NA	NA
Untreated	A	14094	C	G	925	1	NA	NA	NA	NA	NA	NA	NA
Untreated	A	14095	A	C	1231	1	NA	NA	NA	NA	NA	NA	NA
Untreated	A	14099	T	A	984	4	NA	NA	NA	NA	NA	NA	NA
Untreated	A	14106	C	A	1000	4	NA	NA	NA	NA	NA	NA	NA
Untreated	A	14110	C	A	1332	2	NA	NA	NA	NA	NA	NA	NA
Untreated	A	14112	A	C	1375	1	NA	NA	NA	NA	NA	NA	NA
Untreated	A	14114	G	A	1384	2	NA	NA	NA	NA	NA	NA	NA
Untreated	A	14116	C	G	1398	2	NA	NA	NA	NA	NA	NA	NA
Untreated	A	14118	A	C	1404	2	NA	NA	NA	NA	NA	NA	NA
Untreated	A	14119	T	A	1306	3	NA	NA	NA	NA	NA	NA	NA
Untreated	A	14122	C	G	1386	1	NA	NA	NA	NA	NA	NA	NA
Untreated	A	14123	A	C	1308	2	NA	NA	NA	NA	NA	NA	NA
Untreated	A	14124	C	A	1474	1	NA	NA	NA	NA	NA	NA	NA
Untreated	A	14126	G	C	1366	3	NA	NA	NA	NA	NA	NA	NA
Untreated	A	14129	C	G	1355	1	NA	NA	NA	NA	NA	NA	NA
Untreated	A	14130	G	C	1404	1	NA	NA	NA	NA	NA	NA	NA
Untreated	A	14131	T	G	1483	1	NA	NA	NA	NA	NA	NA	NA
Untreated	A	14133	G	T	1494	2	NA	NA	NA	NA	NA	NA	NA
Untreated	A	14135	T	G	1505	2	NA	NA	NA	NA	NA	NA	NA
Untreated	A	14139	C	T	1226	2	NA	NA	NA	NA	NA	NA	NA
Untreated	A	14142	G	T	1322	4	NA	NA	NA	NA	NA	NA	NA
Untreated	A	14144	A	T	1378	2	NA	NA	NA	NA	NA	NA	NA
Untreated	A	14147	C	T	1470	1	NA	NA	NA	NA	NA	NA	NA
Untreated	A	14153	A	T	1434	1	NA	NA	NA	NA	NA	NA	NA
Untreated	A	14157	T	A	1433	1	1	L2	ATG	AAG	M	K	penton protein
Untreated	A	14158	G	T	1451	1	1	L2	ATG	ATT	M	I	penton protein
Untreated	A	14162	C	G	1490	1	1	L2	CGC	GGC	R	G	penton protein
Untreated	A	14295	G	A	1355	4	1	L2	CGG	CAG	R	Q	penton protein
Untreated	A	14338	A	G	1341	1	1	L2	GCA	GCG	A	A	penton protein
Untreated	A	14822	A	G	1498	1	1	L2	ACT	GCT	T	A	penton protein
Untreated	A	15376	C	T	1575	1	1	L2	TAC	TAT	Y	Y	penton protein
Untreated	A	15393	G	A	1577	1	1	L2	GGC	GAC	G	D	penton protein
Untreated	A	15802	C	A	1397	1	1	L2	CGC	CGA	R	R	penton protein
Untreated	A	16177	A	C	945	2	1	L2	AGA	AGC	R	S	protein VII precursor
Untreated	A	16315	T	A	1088	1	1	L2	GGT	GGA	G	G	protein VII precursor
Untreated	A	16549	C	T	1139	1	1	L2	TCC	TCT	S	S	protein V precursor
Untreated	A	17377	G	A	1312	1	1	L2	CGG	CGA	R	R	protein V precursor
Untreated	A	17733	A	G	1329	1	1	L2	CAC	CGC	H	R	protein X
Untreated	A	18161	C	T	1371	1	1	L3	AAC	AAT	N	N	protein VI precursor
Untreated	A	18455	C	T	1417	1	1	L3	TAC	TAT	Y	Y	protein VI precursor
Untreated	A	18556	C	T	1509	1	1	L3	CCC	CTC	P	L	protein VI precursor
Untreated	A	19733	C	G	1701	1	1	L3	ACT	AGT	T	S	hexon protein
Untreated	A	20207	A	G	1377	1	1	L3	AAT	AGT	N	S	hexon protein
Untreated	A	20757	C	A	1403	1	1	L3	AAC	AAA	N	K	hexon protein
Untreated	A	21359	A	T	1407	1	1	L3	CAG	CTG	Q	M	hexon protein
Untreated	A	21747	C	T	1450	1	1	L3	CAG	TAG	Q	*	23 kDa proteinase
Untreated	A	21810	A	T	1388	1	1	L3	AAG	TAG	K	*	23 kDa proteinase
Untreated	A	21847	C	T	1279	1	1	L3	GCC	GTC	A	V	23 kDa proteinase
Untreated	A	22162	A	T	1404	1	1	L3	AAC	ATC	N	I	23 kDa proteinase
Untreated	A	22342	T	C	1416	1	1	L3	ATG	ACG	M	T	23 kDa proteinase
Untreated	A	22610	G	T	1366	1	-1	E2A	CCC	CCA	P	P	E2A DNA-binding protein
Untreated	A	23255	G	A	1357	1	-1	E2A	ACC	ACT	T	T	E2A DNA-binding protein
Untreated	A	23263	C	T	1342	1	-1	E2A	GAG	AAG	E	K	E2A DNA-binding protein
Untreated	A	23913	C	G	1385	1	-1	E2A	CGG	CCG	R	P	E2A DNA-binding protein
Untreated	A	23930	C	G	1371	1	-1	E2A	CCG	CCC	P	P	E2A DNA-binding protein
Untreated	A	24430	C	G	1325	1	1	L4	GCG	GGG	A	G	100 kDa hexon-assembly associated protein
Untreated	A	24591	A	T	1318	1	1	L4	AAG	TAG	K	*	100 kDa hexon-assembly associated protein
Untreated	A	25343	G	A	1357	1	1	L4	TGG	TGA	W	*	100 kDa hexon-assembly associated protein
Untreated	A	25579	G	A	1424	1	1	L4	CGC	CAC	R	H	100 kDa hexon-assembly associated protein
Untreated	A	25584	G	A	1430	1	1	L4	GGA	AGA	G	R	100 kDa hexon-assembly associated protein
Untreated	A	25631	C	T	1360	1	1	L4	CCC	CCT	P	P	100 kDa hexon-assembly associated protein
Untreated	A	25990	C	T	1346	1	1	L4	CCG	CTG	P	M	100 kDa hexon-assembly associated protein
Untreated	A	26009	C	T	1351	1	1	L4	ACC	ACT	T	T	100 kDa hexon-assembly associated protein
Untreated	A	26239	G	A	1501	19	1	L4/L4/L4	CGA/GAG/GAG	CAA/AAG/AGG	R/E/E	Q/K/K	100 kDa hexon-assembly associated protein/33 kDa protein/22 kDa protein
Untreated	A	26259	T	A	1467	1	1	L4/L4/L4	TCA/AGT/AGT	ACA/AGA/AGA	S/S/S	T/R/R	100 kDa hexon-assembly associated protein/33 kDa protein/22 kDa protein
Untreated	A	27659	C	A	1469	1	1	L4	CGT	AGT	R	S	protein VIII
Untreated	A	27751	G	A	1344	3	1	L4	TCG	TCA	S	S	protein VIII
Untreated	A	28136	T	A	1459	1	1	E3	TGC	AGC	C	S	12.5 kDa protein
Untreated	A	28171	T	A	1434	1	1	E3	AAT	AAA	N	K	12.5 kDa protein
Untreated	A	28225	G	A	1349	1	NA	NA	NA	NA	NA	NA	NA
Untreated	A	28757	C	A	1331	1	1	E3	CTC	CTA	L	L	18.5 kDa protein
Untreated	A	28848	A	G	1391	2	1	E3	ACC	GCC	T	A	18.5 kDa protein
Untreated	A	28872	G	A	1402	4	1	E3	GAA	AAA	E	K	18.5 kDa protein
Untreated	A	29109	T	C	1484	2	1	E3	TGC	CGC	C	R	18.5 kDa protein
Untreated	A	29364	G	A	1410	1	NA	NA	NA	NA	NA	NA	NA
Untreated	A	29429	G	A	1328	2	1	E3	CAG	CAA	Q	Q	13.4 kDa protein
Untreated	A	29652	C	A	1473	1	1	E3/E3	CGC/CGC	AGC/AGC	R/R	S/S	13.4 kDa protein/10.5 kDa protein
Untreated	A	29670	C	A	1519	1	1	E3/E3	CCC/CCC	ACC/ACC	P/P	T/T	13.4 kDa protein/10.5 kDa protein
Untreated	A	29955	T	G	1499	1	1	E3	ATC	AGC	I	S	10.4 kDa protein
Untreated	A	29972	G	A	1458	1	1	E3	GTC	ATC	V	I	10.4 kDa protein
Untreated	A	30487	A	T	1329	1	1	E3	ACA	ACT	T	T	14.7 kDa protein
Untreated	A	30513	G	A	1345	2	1	E3	AGG	AAG	R	K	14.7 kDa protein
Untreated	A	30568	G	A	1359	1	1	E3	TTG	TTA	M	L	14.7 kDa protein
Untreated	A	30772	G	A	1648	1	1	E3	GAG	GAA	E	E	14.7 kDa protein
Untreated	A	31357	C	T	1423	1	1	L5	ACC	ATC	T	I	fiber protein
Untreated	A	32344	C	A	1546	1	1	L5	TCA	TAA	S	*	fiber protein
Untreated	A	32498	C	T	1442	1	1	L5	GGC	GGT	G	G	fiber protein
Untreated	A	33944	C	A	1568	1	-1	E4/E4	GAG/GAG	TAG/TAG	E/E	*/*	17 kDa protein/34 kDa protein
Untreated	A	34024	C	A	1499	2	-1	E4	CGA/CGA/ACG/ACG	CTA/CTA/ACT/ACT	R/R/T/T	L/L/T/T	17 kDa protein/34 kDa protein/7.2 kDa protein/13.3 kDa protein
Untreated	A	34034	G	T	1483	1	-1	E4	CGA/CGA/ACG/ACG	AGA/AGA/AAG/AAG	R/R/T/T	R/R/K/K	17 kDa protein/34 kDa protein/7.2 kDa protein/13.3 kDa protein
Untreated	A	34100	T	A	1491	1	-1	E4	CAC	CTC	H	L	13.3 kDa protein
Untreated	A	34312	A	G	1394	1	-1	E4	GCT	GCC	A	A	13.3 kDa protein
Untreated	A	34314	C	A	1462	1	-1	E4	GCT	TCT	A	S	13.3 kDa protein
Untreated	A	34316	G	C	1490	1	-1	E4	CCC	CGC	P	R	13.3 kDa protein
Untreated	A	34318	A	G	1452	1	-1	E4	CTT	CTC	L	L	13.3 kDa protein
Untreated	A	34319	A	G	1471	1	-1	E4	CTT	CCT	L	P	13.3 kDa protein
Untreated	A	34320	G	A	1267	1	-1	E4	CTT	TTT	L	F	13.3 kDa protein
Untreated	A	34323	C	A	1387	1	-1	E4	GCT	TCT	A	S	13.3 kDa protein
Untreated	A	34324	T	G	1383	1	-1	E4	CCA	CCC	P	P	13.3 kDa protein
Untreated	A	34325	G	C	1440	1	-1	E4	CCA	CGA	P	R	13.3 kDa protein
Untreated	A	34326	G	T	1441	1	-1	E4	CCA	ACA	P	T	13.3 kDa protein
Untreated	A	34327	A	G	1437	1	-1	E4	CTT	CTC	L	L	13.3 kDa protein
Untreated	A	34328	A	G	1437	1	-1	E4	CTT	CCT	L	P	13.3 kDa protein
Untreated	A	34329	G	A	1249	1	-1	E4	CTT	TTT	L	F	13.3 kDa protein
Untreated	A	34331	A	G	1461	1	-1	E4	GTT	GCT	V	A	13.3 kDa protein
Untreated	A	34332	C	A	1452	1	-1	E4	GTT	TTT	V	F	13.3 kDa protein
Untreated	A	34333	C	A	1458	1	-1	E4	ATG	ATT	M	I	13.3 kDa protein
Untreated	A	34334	A	C	1424	1	-1	E4	ATG	AGG	M	R	13.3 kDa protein
Untreated	A	34335	T	C	1478	2	-1	E4	ATG	GTG	M	V	13.3 kDa protein
Untreated	A	34336	G	A	1368	2	NA	NA	NA	NA	NA	NA	NA
Untreated	A	34337	T	G	1542	2	NA	NA	NA	NA	NA	NA	NA
Untreated	A	34414	C	A	1502	1	-1	E4	GCC	TCC	A	S	E4 11 kDa protein
Untreated	A	34457	A	G	1544	1	-1	E4	CTT	CTC	L	L	E4 11 kDa protein
Untreated	A	34734	G	C	1430	8	-1	E4	CTT	GTT	L	V	14.7 kDa protein
Untreated	A	35025	G	A	1336	1	-1	E4	CTG	TTG	M	M	14.7 kDa protein
Untreated	A	35273	G	A	1625	1	-1	E4	CCG	TCG	P	S	14.3 kDa protein
Untreated	A	35398	G	A	1386	11	-1	E4	CCT	CTT	P	L	14.3 kDa protein
Untreated	A	35428	A	T	1364	12	-1	E4	TTT	TAT	F	Y	14.3 kDa protein
Untreated	A	35455	T	C	1358	1	-1	E4	CAG	CGG	Q	R	14.3 kDa protein
Untreated	A	35534	C	G	1322	1	NA	NA	NA	NA	NA	NA	NA
Untreated	A	35574	A	G	1298	1	NA	NA	NA	NA	NA	NA	NA
Untreated	A	35788	A	G	353	1	NA	NA	NA	NA	NA	NA	NA
Untreated	B	676	A	G	978	1	1	E1A/E1A	GAA/GAA	GAG/GAG	E/E	E/E	32 kDa protein/26 kDa protein
Untreated	B	850	G	A	993	1	1	E1A/E1A	CGG/CGG	CGA/CGA	R/R	R/R	32 kDa protein/26 kDa protein
Untreated	B	1362	G	C	994	1	1	E1A/E1A	ACG/ACG	ACC/ACC	T/T	T/T	32 kDa protein/26 kDa protein
Untreated	B	1463	G	A	1114	1	1	E1A/E1A	CGC/CGC	CAC/CAC	R/R	H/H	32 kDa protein/26 kDa protein
Untreated	B	1493	T	C	1105	1	1	E1A/E1A	CTT/CTT	CCT/CTT	L/L	P/P	32 kDa protein/26 kDa protein
Untreated	B	1506	G	C	1117	1	1	E1A/E1A	GGG/GGG	GGC/GGC	G/G	G/G	32 kDa protein/26 kDa protein
Untreated	B	1524	C	T	1123	2	1	E1A/E1A	AGC/AGC	AGT/AGT	S/S	S/S	32 kDa protein/26 kDa protein
Untreated	B	1577	C	T	1145	1	NA	NA	NA	NA	NA	NA	NA
Untreated	B	1624	A	T	1154	1	NA	NA	NA	NA	NA	NA	NA
Untreated	B	2034	C	G	949	1	1	E1B/E1B	ACC/CCA	ACG/GCA	T/P	T/A	small T antigen/large T antigen
Untreated	B	2224	G	A	1031	1	1	E1B/E1B	GGC/CGG	AGC/CAG	G/R	S/Q	small T antigen/large T antigen
Untreated	B	2551	T	A	1050	1	1	E1B	GTG	GAG	V	E	large T antigen
Untreated	B	2602	G	A	1139	1	1	E1B	AGG	AAG	R	K	large T antigen
Untreated	B	3118	A	T	1047	1	1	E1B	CAC	CTC	H	L	large T antigen
Untreated	B	4700	G	A	982	1	-1	IVa2	GCC	GCT	A	A	maturation protein IVa2
Untreated	B	5369	C	G	904	1	-1	E2B/-/IVa2	AGC/ACG/CAG	ACC/CCG/CAC	S/A/Q	T/P/H	DNA polymerase/hypothetical 12 kDa early protein/maturation protein IVa2
Untreated	B	5992	G	T	807	1	-1	E2B	CAC	CAA	H	Q	DNA polymerase
Untreated	B	6488	T	C	770	1	-1/1/-1	E2B/-/E2B	AAC/TTG/CAA	AGC/CTG/CAG	N/M/Q	S/M/Q	DNA polymerase/hypothetical 11.7 kDa early protein/hypothetical 12.8 early protein
Untreated	B	8149	C	T	977	1	-1/1	E2B/-	CAG/CTG	CAA/TTG	Q/M	Q/M	DNA polymerase/DNA-binding protein
Untreated	B	8391	G	A	766	1	-1/1	E2B/-	CTG/CAG	TTG/CAA	M/Q	M/Q	DNA polymerase/DNA-binding protein
Untreated	B	8847	C	A	774	5	-1	E2B	CAG	CAT	Q	H	terminal protein precursor
Untreated	B	9417	T	G	718	1	-1	E2B	CCA	CCC	P	P	terminal protein precursor
Untreated	B	9514	A	C	819	1	-1	E2B	GTC	GGC	V	G	terminal protein precursor
Untreated	B	9548	A	C	705	5	-1	E2B	TTC	GTC	F	V	terminal protein precursor
Untreated	B	9550	A	C	710	4	-1	E2B	GTC	GGC	V	G	terminal protein precursor
Untreated	B	9555	G	A	916	1	-1	E2B	GGC	GGT	G	G	terminal protein precursor
Untreated	B	10686	C	T	853	1	1	-	CCC	TCC	P	S	hypothetical 14.4 kDa protein
Untreated	B	11374	G	A	749	1	1	L1	GAG	AAG	E	K	52 kDa protein
Untreated	B	12442	C	G	771	2	1	L1	CCT	CGT	P	R	protein IIIa precursor
Untreated	B	13223	C	T	909	1	1	L1	ACC	ACT	T	T	protein IIIa precursor
Untreated	B	13796	C	T	760	3	1	L1	AAC	AAT	N	N	protein IIIa precursor
Untreated	B	13953	G	A	923	1	1	L1	GAC	AAC	D	N	protein IIIa precursor
Untreated	B	14050	G	C	787	1	1	L1	CGC	CCC	R	P	protein IIIa precursor
Untreated	B	14054	C	A	863	1	1	L1	CCC	CCA	P	P	protein IIIa precursor
Untreated	B	14055	A	G	746	2	1	L1	AGG	GGG	R	G	protein IIIa precursor
Untreated	B	14057	G	C	830	1	1	L1	AGG	AGC	R	S	protein IIIa precursor
Untreated	B	14058	C	T	724	1	1	L1	CTG	TTG	M	M	protein IIIa precursor
Untreated	B	14059	T	G	716	3	1	L1	CTG	CGG	M	R	protein IIIa precursor
Untreated	B	14063	G	A	791	2	1	L1	GGG	GGA	G	G	protein IIIa precursor
Untreated	B	14064	A	G	633	3	1	L1	AGA	GGA	R	G	protein IIIa precursor
Untreated	B	14065	G	A	633	5	1	L1	AGA	AAA	R	K	protein IIIa precursor
Untreated	B	14067	A	T	768	3	1	L1	ATG	TTG	M	M	protein IIIa precursor
Untreated	B	14068	T	G	749	3	1	L1	ATG	AGG	M	R	protein IIIa precursor
Untreated	B	14069	G	T	598	5	1	L1	ATG	ATT	M	I	protein IIIa precursor
Untreated	B	14073	T	A	768	6	1	L1	TAA	AAA	*	K	protein IIIa precursor
Untreated	B	14086	G	A	615	6	NA	NA	NA	NA	NA	NA	NA
Untreated	B	14087	C	G	610	2	NA	NA	NA	NA	NA	NA	NA
Untreated	B	14088	A	C	796	2	NA	NA	NA	NA	NA	NA	NA
Untreated	B	14089	T	A	717	5	NA	NA	NA	NA	NA	NA	NA
Untreated	B	14090	G	T	631	3	NA	NA	NA	NA	NA	NA	NA
Untreated	B	14091	A	G	778	2	NA	NA	NA	NA	NA	NA	NA
Untreated	B	14092	T	A	725	4	NA	NA	NA	NA	NA	NA	NA
Untreated	B	14093	G	T	672	3	NA	NA	NA	NA	NA	NA	NA
Untreated	B	14094	C	G	624	2	NA	NA	NA	NA	NA	NA	NA
Untreated	B	14095	A	C	826	2	NA	NA	NA	NA	NA	NA	NA
Untreated	B	14099	T	A	650	4	NA	NA	NA	NA	NA	NA	NA
Untreated	B	14100	A	T	849	1	NA	NA	NA	NA	NA	NA	NA
Untreated	B	14106	C	A	686	3	NA	NA	NA	NA	NA	NA	NA
Untreated	B	14108	C	A	738	1	NA	NA	NA	NA	NA	NA	NA
Untreated	B	14110	C	A	885	1	NA	NA	NA	NA	NA	NA	NA
Untreated	B	14114	G	A	920	2	NA	NA	NA	NA	NA	NA	NA
Untreated	B	14116	C	G	940	1	NA	NA	NA	NA	NA	NA	NA
Untreated	B	14119	T	A	877	1	NA	NA	NA	NA	NA	NA	NA
Untreated	B	14122	C	G	921	1	NA	NA	NA	NA	NA	NA	NA
Untreated	B	14126	G	C	908	1	NA	NA	NA	NA	NA	NA	NA
Untreated	B	14131	T	G	982	1	NA	NA	NA	NA	NA	NA	NA
Untreated	B	14133	G	T	987	1	NA	NA	NA	NA	NA	NA	NA
Untreated	B	14135	T	G	989	1	NA	NA	NA	NA	NA	NA	NA
Untreated	B	14142	G	T	849	1	NA	NA	NA	NA	NA	NA	NA
Untreated	B	14590	G	T	1034	1	1	L2	GCG	GCT	A	A	penton protein
Untreated	B	15335	A	T	940	2	1	L2	ATA	TTA	I	L	penton protein
Untreated	B	15768	T	C	878	1	1	L2	GTC	GCC	V	A	penton protein
Untreated	B	17468	C	G	843	1	1	L2	CGT	GGT	R	G	protein V precursor
Untreated	B	17777	C	A	869	1	1	L2	CGT	AGT	R	S	protein X
Untreated	B	18811	T	C	913	1	NA	NA	NA	NA	NA	NA	NA
Untreated	B	19297	A	T	926	1	1	L3	AAC	TAC	N	Y	hexon protein
Untreated	B	19309	G	A	943	1	1	L3	GTA	ATA	V	I	hexon protein
Untreated	B	19338	T	C	995	1	1	L3	ACT	ACC	T	T	hexon protein
Untreated	B	20465	G	A	1054	1	1	L3	GGC	GAC	G	D	hexon protein
Untreated	B	20466	C	T	1051	1	1	L3	GGC	GGT	G	G	hexon protein
Untreated	B	21018	C	G	1040	1	1	L3	GAC	GAG	D	E	hexon protein
Untreated	B	21706	A	C	953	1	NA	NA	NA	NA	NA	NA	NA
Untreated	B	22438	C	T	942	1	NA	NA	NA	NA	NA	NA	NA
Untreated	B	23113	G	T	916	1	-1	E2A	CAG	AAG	Q	K	E2A DNA-binding protein
Untreated	B	23147	G	T	918	1	-1	E2A	CAC	CAA	H	Q	E2A DNA-binding protein
Untreated	B	23655	A	G	1019	1	-1	E2A	GTG	GCG	V	A	E2A DNA-binding protein
Untreated	B	23748	G	A	915	1	-1	E2A	CCC	CTC	P	L	E2A DNA-binding protein
Untreated	B	24007	G	T	820	1	-1	E2A	CGC	AGC	R	S	E2A DNA-binding protein
Untreated	B	24560	T	C	871	1	1	L4	CTT	CTC	L	L	100 kDa hexon-assembly associated protein
Untreated	B	24717	C	T	896	2	1	L4	CGC	TGC	R	C	100 kDa hexon-assembly associated protein
Untreated	B	24908	G	A	910	1	1	L4	GAG	GAA	E	E	100 kDa hexon-assembly associated protein
Untreated	B	25913	G	T	837	1	1	L4	ACG	ACT	T	T	100 kDa hexon-assembly associated protein
Untreated	B	26145	C	T	1018	1	1	L4	CCG	TCG	P	S	100 kDa hexon-assembly associated protein
Untreated	B	26174	G	A	1072	2	1	L4	CCG	CCA	P	P	100 kDa hexon-assembly associated protein
Untreated	B	26239	G	A	1038	36	1	L4/L4/L4	CGA/GAG/GAG	CAA/AAG/AGG	R/E/E	Q/K/K	100 kDa hexon-assembly associated protein/33 kDa protein/22 kDa protein
Untreated	B	26276	T	A	990	1	1	L4/L4/L4	TTT/TTG/TTG	TTA/TAG/TAG	F/M/M	L/*/*	100 kDa hexon-assembly associated protein/33 kDa protein/22 kDa protein
Untreated	B	26471	G	T	858	1	1	L4/L4/L4	CCG/CGA/CGA	CCT/CTA/CTA	P/R/R	P/L/L	100 kDa hexon-assembly associated protein/33 kDa protein/22 kDa protein
Untreated	B	26498	G	T	889	1	1	L4/L4	GGA/GGA	GTA/GTA	G/G	V/V	33 kDa protein/22 kDa protein
Untreated	B	26509	G	T	878	1	1	L4	GGT	TGT	G	C	22 kDa protein
Untreated	B	27561	G	A	1023	1	1	L4	GGT	GAT	G	D	protein VIII
Untreated	B	27720	C	G	961	2	1	L4	ACT	AGT	T	S	protein VIII
Untreated	B	28822	C	A	941	1	1	E3	ACA	AAA	T	K	18.5 kDa protein
Untreated	B	28848	A	G	988	4	1	E3	ACC	GCC	T	A	18.5 kDa protein
Untreated	B	29316	G	A	1041	1	NA	NA	NA	NA	NA	NA	NA
Untreated	B	29517	G	A	984	1	1	E3/E3	GGA/GGA	AGA/AGA	G/G	R/R	13.4 kDa protein/10.5 kDa protein
Untreated	B	29893	G	T	914	1	1	E3	TTG	TTT	M	F	10.4 kDa protein
Untreated	B	30418	A	G	936	1	1	E3	ATC	GTC	I	V	14.6 kDa protein
Untreated	B	30850	G	A	1134	1	NA	NA	NA	NA	NA	NA	NA
Untreated	B	31139	C	T	1036	1	1	L5	TCC	TCT	S	S	fiber protein
Untreated	B	31448	C	T	1061	1	1	L5	CAC	CAT	H	H	fiber protein
Untreated	B	32918	T	A	1032	2	-1	E4	AGG	TGG	R	W	17 kDa protein
Untreated	B	33052	G	C	995	1	-1	E4	GCT	GGT	A	G	17 kDa protein
Untreated	B	33741	C	A	1026	1	-1	E4	ACG	ACT	T	T	34 kDa protein
Untreated	B	34024	C	A	964	2	-1	E4/E4/E4/E4	CGA/CGA/ACG/ACG	CTA/CTA/ACT/ACT	R/R/T/T	L/L/T/T	17 kDa protein/34 kDa protein/7.2 kDa protein/13.3 kDa protein
Untreated	B	34097	G	A	974	1	-1	E4	GCC	GTC	A	V	13.3 kDa protein
Untreated	B	34209	T	A	862	1	-1	E4	ATA	TTA	I	L	13.3 kDa protein
Untreated	B	34375	A	G	1048	3	-1	E4	TTT	CTT	F	L	E4 11 kDa protein
Untreated	B	34734	G	C	970	2	-1	E4	CTT	GTT	L	V	14.7 kDa protein
Untreated	B	34858	A	T	949	1	-1	E4	TTT	TTA	F	L	14.7 kDa protein
Untreated	B	35273	G	C	1057	1	-1	E4	CCG	GCG	P	A	14.3 kDa protein
Untreated	B	35371	C	T	922	1	-1	E4	CGC	CAC	R	H	14.3 kDa protein
Untreated	B	35398	G	A	870	3	-1	E4	CCT	CTT	P	L	14.3 kDa protein
Untreated	B	35428	A	T	910	5	-1	E4	TTT	TAT	F	Y	14.3 kDa protein
Untreated	B	35430	C	A	910	1	-1	E4	GTG	GTT	V	V	14.3 kDa protein
Untreated	B	35680	G	T	630	1	NA	NA	NA	NA	NA	NA	NA
Untreated	C	667	C	T	1266	2	1	E1A/E1A	AGC/AGC	AGT/AGT	S/S	S/S	32 kDa protein/26 kDa protein
Untreated	C	2165	A	G	1240	6	1	E1B/E1B	CAG/GCA	CGG/ACG	Q/A	R/A	small T antigen/large T antigen
Untreated	C	2393	C	T	1430	2	1	E1B	ACC	ACT	T	T	large T antigen
Untreated	C	3737	C	T	1274	2	1	IX	AAC	AAT	N	N	hexon-associated protein IX
Untreated	C	6479	A	C	1078	2	-1/1/-1	E2B/-/E2B	CTA/AGG/CCT	CGA/CGG/CCG	L/R/P	R/R/P	DNA polymerase/hypothetical 11.7 kDa early protein/hypothetical 12.8 early protein
Untreated	C	6492	T	C	980	2	-1/1/-1	E2B/-/E2B	ACC/GTC/GAC	GCC/GCC/GGC	T/V/D	A/A/G	DNA polymerase/hypothetical 11.7 kDa early protein/hypothetical 12.8 early protein
Untreated	C	6500	A	C	958	4	-1/1/-1	E2B/-/E2B	CTC/AGG/CCT	CGC/CGG/CCG	L/R/P	R/R/P	DNA polymerase/hypothetical 11.7 kDa early protein/hypothetical 12.8 early protein
Untreated	C	6630	A	G	1282	2	-1	E2B/E2B	TTG/CTT	CTG/CCT	M/L	M/P	DNA polymerase/hypothetical 12.8 early protein
Untreated	C	6674	T	C	1338	2	-1	E2B/E2B	TAC/ATA	TGC/ATG	Y/I	C/M	DNA polymerase/hypothetical 12.8 early protein
Untreated	C	7469	C	T	1460	2	-1	E2B	CGC	CAC	R	H	DNA polymerase
Untreated	C	8669	G	A	1400	4	-1	E2B/E2B	GCG/CGC	GTG/TGC	A/R	V/C	DNA polymerase/terminal protein precursor
Untreated	C	8747	G	T	1274	2	-1	E2B/E2B	GCG/CGC	GAG/AGC	A/R	E/S	DNA polymerase
Untreated	C	8835	G	A	1308	2	-1	E2B	CGC	CGT	R	R	terminal protein precursor
Untreated	C	9385	A	C	1058	2	-1	E2B	CTT	CGT	L	R	terminal protein precursor
Untreated	C	9417	T	G	864	2	-1	E2B	CCA	CCC	P	P	terminal protein precursor
Untreated	C	9506	T	G	1182	2	-1	E2B	ACC	CCC	T	P	terminal protein precursor
Untreated	C	9512	T	G	1170	2	-1	E2B	ACC	CCC	T	P	terminal protein precursor
Untreated	C	9546	G	C	1278	2	-1	E2B	TTC	TTG	F	M	terminal protein precursor
Untreated	C	9548	A	C	1114	2	-1	E2B	TTC	GTC	F	V	terminal protein precursor
Untreated	C	9550	A	C	1114	6	-1	E2B	GTC	GGC	V	G	terminal protein precursor
Untreated	C	9573	A	C	1108	2	-1	E2B	CAT	CAG	H	Q	terminal protein precursor
Untreated	C	9831	A	T	1460	2	-1	E2B	CGT	CGA	R	R	terminal protein precursor
Untreated	C	12442	C	G	1204	8	1	L1	CCT	CGT	P	R	protein IIIa precursor
Untreated	C	13003	C	T	1302	4	1	L1	ACG	ATG	T	M	protein IIIa precursor
Untreated	C	13275	C	A	1500	2	1	L1	CGC	AGC	R	S	protein IIIa precursor
Untreated	C	13939	G	C	1248	2	1	L1	CGT	CCT	R	P	protein IIIa precursor
Untreated	C	14011	T	G	1150	2	1	L1	CTG	CGG	M	R	protein IIIa precursor
Untreated	C	14014	A	T	1136	2	1	L1	GAT	GTT	D	V	protein IIIa precursor
Untreated	C	14017	T	G	1262	2	1	L1	TTG	TGG	M	W	protein IIIa precursor
Untreated	C	14025	A	G	1102	2	1	L1	AGT	GGT	S	G	protein IIIa precursor
Untreated	C	14026	G	T	1134	2	1	L1	AGT	ATT	S	I	protein IIIa precursor
Untreated	C	14027	T	G	1172	4	1	L1	AGT	AGG	S	R	protein IIIa precursor
Untreated	C	14030	C	A	1162	4	1	L1	GGC	GGA	G	G	protein IIIa precursor
Untreated	C	14032	A	C	1218	2	1	L1	AAC	ACC	N	T	protein IIIa precursor
Untreated	C	14036	G	T	1074	4	1	L1	CCG	CCT	P	P	protein IIIa precursor
Untreated	C	14041	C	G	1060	2	1	L1	GCG	GGG	A	G	protein IIIa precursor
Untreated	C	14042	G	C	1042	2	1	L1	GCG	GCC	A	A	protein IIIa precursor
Untreated	C	14044	A	C	1070	4	1	L1	CAC	CCC	H	P	protein IIIa precursor
Untreated	C	14046	C	T	1092	2	1	L1	CTT	TTT	L	F	protein IIIa precursor
Untreated	C	14050	G	C	1040	4	1	L1	CGC	CCC	R	P	protein IIIa precursor
Untreated	C	14055	A	G	986	2	1	L1	AGG	GGG	R	G	protein IIIa precursor
Untreated	C	14058	C	T	956	2	1	L1	CTG	TTG	M	M	protein IIIa precursor
Untreated	C	14059	T	G	932	2	1	L1	CTG	CGG	M	R	protein IIIa precursor
Untreated	C	14063	G	A	990	4	1	L1	GGG	GGA	G	G	protein IIIa precursor
Untreated	C	14064	A	G	784	4	1	L1	AGA	GGA	R	G	protein IIIa precursor
Untreated	C	14065	G	A	792	10	1	L1	AGA	AAA	R	K	protein IIIa precursor
Untreated	C	14066	A	T	888	2	1	L1	AGA	AGT	R	S	protein IIIa precursor
Untreated	C	14067	A	T	946	8	1	L1	ATG	TTG	M	M	protein IIIa precursor
Untreated	C	14068	T	G	894	4	1	L1	ATG	AGG	M	R	protein IIIa precursor
Untreated	C	14069	G	T	704	14	1	L1	ATG	ATT	M	I	protein IIIa precursor
Untreated	C	14072	T	A	1066	2	1	L1	TTT	TTA	F	L	protein IIIa precursor
Untreated	C	14073	T	A	900	14	1	L1	TAA	AAA	*	K	protein IIIa precursor
Untreated	C	14086	G	A	752	8	NA	NA	NA	NA	NA	NA	NA
Untreated	C	14087	C	G	782	8	NA	NA	NA	NA	NA	NA	NA
Untreated	C	14088	A	C	904	6	NA	NA	NA	NA	NA	NA	NA
Untreated	C	14089	T	A	868	8	NA	NA	NA	NA	NA	NA	NA
Untreated	C	14090	G	T	828	8	NA	NA	NA	NA	NA	NA	NA
Untreated	C	14091	A	G	928	6	NA	NA	NA	NA	NA	NA	NA
Untreated	C	14092	T	A	890	6	NA	NA	NA	NA	NA	NA	NA
Untreated	C	14093	G	T	860	6	NA	NA	NA	NA	NA	NA	NA
Untreated	C	14094	C	G	818	8	NA	NA	NA	NA	NA	NA	NA
Untreated	C	14095	A	T	982	8	NA	NA	NA	NA	NA	NA	NA
Untreated	C	14096	A	G	990	2	NA	NA	NA	NA	NA	NA	NA
Untreated	C	14097	A	C	984	2	NA	NA	NA	NA	NA	NA	NA
Untreated	C	14099	T	A	848	6	NA	NA	NA	NA	NA	NA	NA
Untreated	C	14100	A	T	1020	2	NA	NA	NA	NA	NA	NA	NA
Untreated	C	14102	A	T	1044	2	NA	NA	NA	NA	NA	NA	NA
Untreated	C	14106	C	A	890	2	NA	NA	NA	NA	NA	NA	NA
Untreated	C	14107	T	A	874	2	NA	NA	NA	NA	NA	NA	NA
Untreated	C	14108	C	A	966	2	NA	NA	NA	NA	NA	NA	NA
Untreated	C	14109	A	C	1036	2	NA	NA	NA	NA	NA	NA	NA
Untreated	C	14110	C	T	1062	2	NA	NA	NA	NA	NA	NA	NA
Untreated	C	14236	G	C	1488	2	1	L2	GCG	GCC	A	A	penton protein
Untreated	C	14332	G	C	1218	2	1	L2	GAG	GAC	E	D	penton protein
Untreated	C	14336	G	A	1224	2	1	L2	GCA	ACA	A	T	penton protein
Untreated	C	14609	T	C	1522	6	1	L2	TTG	CTG	M	M	penton protein
Untreated	C	14899	G	A	1578	2	1	L2	GTG	GTA	V	V	penton protein
Untreated	C	15096	G	A	1282	2	1	L2	GGC	GAC	G	D	penton protein
Untreated	C	16919	A	T	1322	2	1	L2	ATG	TTG	M	M	protein V precursor
Untreated	C	17049	C	A	1364	2	1	L2	GCA	GAA	A	E	protein V precursor
Untreated	C	17709	T	C	1238	4	1	L2	GTG	GCG	V	A	protein X
Untreated	C	18356	G	T	1362	2	1	L3	CCG	CCT	P	P	protein VI precursor
Untreated	C	18642	G	A	1532	2	1	L3	GCC	ACC	A	T	protein VI precursor
Untreated	C	19107	T	C	1386	2	1	L3	GGT	GGC	G	G	hexon protein
Untreated	C	19446	T	C	1530	2	1	L3	CCT	CCC	P	P	hexon protein
Untreated	C	20468	T	C	1508	2	1	L3	CTG	CCG	M	P	hexon protein
Untreated	C	22354	G	A	1502	2	NA	NA	NA	NA	NA	NA	NA
Untreated	C	23104	G	A	1280	2	-1	E2A	CTG	TTG	M	M	E2A DNA-binding protein
Untreated	C	24687	G	A	1334	2	1	L4	GAA	AAA	E	K	100 kDa hexon-assembly associated protein
Untreated	C	24762	G	A	1394	2	1	L4	GAA	AAA	E	K	100 kDa hexon-assembly associated protein
Untreated	C	25579	G	A	1380	2	1	L4	CGC	CAC	R	H	100 kDa hexon-assembly associated protein
Untreated	C	26199	A	G	1488	18	1	L4/L4/L4	ACC/GCA/GCA	GCC/GCG/GCG	T/A/A	A/A/A	100 kDa hexon-assembly associated protein/33 kDa protein/22 kDa protein
Untreated	C	26245	G	C	1414	2	1	L4/L4/L4	GGA/GAA/GAA	GCA/CAA/CAA	G/E/E	A/Q/Q	100 kDa hexon-assembly associated protein/33 kDa protein/22 kDa protein
Untreated	C	27147	C	A	1144	6	NA	NA	NA	NA	NA	NA	NA
Untreated	C	27295	G	A	1184	2	1	L4	CGG	CGA	R	R	protein VIII
Untreated	C	28883	G	A	1494	2	1	E3	AAG	AAA	K	K	18.5 kDa protein
Untreated	C	29036	T	C	1532	6	1	E3	ATT	ATC	I	I	18.5 kDa protein
Untreated	C	29832	C	T	1558	4	1	E3	TCC	TTC	S	F	10.4 kDa protein
Untreated	C	29961	G	C	1424	2	1	E3	TGC	TCC	C	S	10.4 kDa protein
Untreated	C	31147	G	A	1520	2	1	L5	GGG	GAG	G	E	fiber protein
Untreated	C	31530	A	C	1178	2	1	L5	ACC	CCC	T	P	fiber protein
Untreated	C	31680	G	A	1578	6	1	L5	GAC	AAC	D	N	fiber protein
Untreated	C	32078	A	G	1534	6	1	L5	TCA	TCG	S	S	fiber protein
Untreated	C	32087	A	G	1554	2	1	L5	GCA	GCG	A	A	fiber protein
Untreated	C	32216	A	G	1558	4	1	L5	AAA	AAG	K	K	fiber protein
Untreated	C	33050	G	T	1606	2	-1	E4	CGA	AGA	R	R	17 kDa protein
Untreated	C	33662	C	A	1464	2	-1	E4	GGC	TGC	G	C	34 kDa protein
Untreated	C	34047	A	T	1420	2	-1	E4/E4/E4/E4	TTT/TTT/TGG/TGG	TTA/TAA/AGG/AGG	F/F/W/W	L/L/R/R	17 kDa protein/34 kDa protein/7.2 kDa protein/13.3 kDa protein
Untreated	C	34355	A	T	1312	2	-1	E4	CTT	CTA	L	L	E4 11 kDa protein
Untreated	C	34746	G	A	1536	2	-1	E4	CCG	TCG	P	S	14.7 kDa protein
Untreated	C	34885	C	A	1446	6	-1	E4	ATG	ATT	M	I	14.7 kDa protein
Untreated	C	35424	G	A	1210	8	-1	E4	TTC	TTT	F	F	14.3 kDa protein
Untreated	C	35704	C	T	820	2	NA	NA	NA	NA	NA	NA	NA
Total DDR inhibition	A	876	C	T	360	1	1	E1A/E1A	GCC/GCC	GTC/GTC	A/A	V/V	32 kDa protein/26 kDa protein
Total DDR inhibition	A	2331	A	C	527	1	1	E1B	AGG	CGG	R	R	large T antigen
Total DDR inhibition	A	3617	C	A	497	1	1	IX	ACC	ACA	T	T	hexon-associated protein IX
Total DDR inhibition	A	3871	G	C	512	1	1	IX	AGT	ACT	S	T	hexon-associated protein IX
Total DDR inhibition	A	6492	T	C	371	1	-1	E2B/-/E2B	ACC/GTC/GAC	GCC/GCC/GGC	T/V/D	A/A/G	DNA polymerase/hypothetical 11.7 kDa early protein/hypothetical 12.8 early protein
Total DDR inhibition	A	7032	T	C	539	1	-1	E2B	ACC	GCC	T	A	DNA polymerase
Total DDR inhibition	A	9417	T	G	396	1	-1	E2B	CCA	CCC	P	P	terminal protein precursor
Total DDR inhibition	A	9514	A	C	441	1	-1	E2B	GTC	GGC	V	G	terminal protein precursor
Total DDR inhibition	A	9548	A	C	398	1	-1	E2B	TTC	GTC	F	V	terminal protein precursor
Total DDR inhibition	A	9550	A	C	400	5	-1	E2B	GTC	GGC	V	G	terminal protein precursor
Total DDR inhibition	A	11327	T	C	426	1	1	L1	GTG	GCG	V	A	52 kDa protein
Total DDR inhibition	A	13448	C	T	500	1	1	L1	AAC	AAT	N	N	protein IIIa precursor
Total DDR inhibition	A	14014	A	T	527	2	1	L1	GAT	GTT	D	V	protein IIIa precursor
Total DDR inhibition	A	14017	T	G	560	1	1	L1	TTG	TGG	M	W	protein IIIa precursor
Total DDR inhibition	A	14021	A	G	505	1	1	L1	GGA	GGG	G	G	protein IIIa precursor
Total DDR inhibition	A	14027	T	G	530	2	1	L1	AGT	AGG	S	R	protein IIIa precursor
Total DDR inhibition	A	14029	G	C	553	1	1	L1	GGC	GCC	G	A	protein IIIa precursor
Total DDR inhibition	A	14030	C	A	528	2	1	L1	GGC	GGA	G	G	protein IIIa precursor
Total DDR inhibition	A	14032	A	C	547	2	1	L1	AAC	ACC	N	T	protein IIIa precursor
Total DDR inhibition	A	14036	G	T	489	2	1	L1	CCG	CCT	P	P	protein IIIa precursor
Total DDR inhibition	A	14040	G	C	482	1	1	L1	GCG	CCG	A	P	protein IIIa precursor
Total DDR inhibition	A	14042	G	C	513	1	1	L1	GCG	GCC	A	A	protein IIIa precursor
Total DDR inhibition	A	14043	C	A	522	1	1	L1	CAC	AAC	H	N	protein IIIa precursor
Total DDR inhibition	A	14044	A	C	506	2	1	L1	CAC	CCC	H	P	protein IIIa precursor
Total DDR inhibition	A	14050	G	C	492	2	1	L1	CGC	CCC	R	P	protein IIIa precursor
Total DDR inhibition	A	14059	T	G	443	3	1	L1	CTG	CGG	M	R	protein IIIa precursor
Total DDR inhibition	A	14063	G	A	471	1	1	L1	GGG	GGA	G	G	protein IIIa precursor
Total DDR inhibition	A	14064	A	G	374	1	1	L1	AGA	GGA	R	G	protein IIIa precursor
Total DDR inhibition	A	14065	G	A	375	3	1	L1	AGA	AAA	R	K	protein IIIa precursor
Total DDR inhibition	A	14067	A	T	446	3	1	L1	ATG	TTG	M	M	protein IIIa precursor
Total DDR inhibition	A	14068	T	G	432	3	1	L1	ATG	AGG	M	R	protein IIIa precursor
Total DDR inhibition	A	14069	G	T	339	6	1	L1	ATG	ATT	M	I	protein IIIa precursor
Total DDR inhibition	A	14073	T	A	440	5	1	L1	TAA	AAA	*	K	protein IIIa precursor
Total DDR inhibition	A	14086	G	A	355	2	NA	NA	NA	NA	NA	NA	NA
Total DDR inhibition	A	14087	C	G	356	1	NA	NA	NA	NA	NA	NA	NA
Total DDR inhibition	A	14088	A	C	446	1	NA	NA	NA	NA	NA	NA	NA
Total DDR inhibition	A	14089	T	A	417	2	NA	NA	NA	NA	NA	NA	NA
Total DDR inhibition	A	14090	G	T	362	1	NA	NA	NA	NA	NA	NA	NA
Total DDR inhibition	A	14091	A	G	434	1	NA	NA	NA	NA	NA	NA	NA
Total DDR inhibition	A	14092	T	A	414	2	NA	NA	NA	NA	NA	NA	NA
Total DDR inhibition	A	14093	G	T	383	1	NA	NA	NA	NA	NA	NA	NA
Total DDR inhibition	A	14094	C	G	355	1	NA	NA	NA	NA	NA	NA	NA
Total DDR inhibition	A	14095	A	C	447	1	NA	NA	NA	NA	NA	NA	NA
Total DDR inhibition	A	14099	T	A	377	2	NA	NA	NA	NA	NA	NA	NA
Total DDR inhibition	A	14100	A	T	474	1	NA	NA	NA	NA	NA	NA	NA
Total DDR inhibition	A	14106	C	A	383	2	NA	NA	NA	NA	NA	NA	NA
Total DDR inhibition	A	14107	T	C	381	1	NA	NA	NA	NA	NA	NA	NA
Total DDR inhibition	A	14108	C	T	414	1	NA	NA	NA	NA	NA	NA	NA
Total DDR inhibition	A	14109	A	C	469	1	NA	NA	NA	NA	NA	NA	NA
Total DDR inhibition	A	14110	C	A	494	2	NA	NA	NA	NA	NA	NA	NA
Total DDR inhibition	A	14114	G	A	516	1	NA	NA	NA	NA	NA	NA	NA
Total DDR inhibition	A	14119	T	A	505	1	NA	NA	NA	NA	NA	NA	NA
Total DDR inhibition	A	14122	C	G	527	1	NA	NA	NA	NA	NA	NA	NA
Total DDR inhibition	A	14124	C	A	555	1	NA	NA	NA	NA	NA	NA	NA
Total DDR inhibition	A	14126	G	C	512	1	NA	NA	NA	NA	NA	NA	NA
Total DDR inhibition	A	14131	T	G	557	1	NA	NA	NA	NA	NA	NA	NA
Total DDR inhibition	A	14133	G	T	555	1	NA	NA	NA	NA	NA	NA	NA
Total DDR inhibition	A	14135	T	G	560	1	NA	NA	NA	NA	NA	NA	NA
Total DDR inhibition	A	14139	C	T	473	1	NA	NA	NA	NA	NA	NA	NA
Total DDR inhibition	A	14142	G	T	501	1	NA	NA	NA	NA	NA	NA	NA
Total DDR inhibition	A	14869	A	G	557	3	1	L2	CCA	CCG	P	P	penton protein
Total DDR inhibition	A	16138	C	G	408	1	1	L2	ACC	ACG	T	T	protein VII precursor
Total DDR inhibition	A	16175	A	C	329	1	1	L2	AGA	CGA	R	R	protein VII precursor
Total DDR inhibition	A	16177	A	C	296	1	1	L2	AGA	AGC	R	S	protein VII precursor
Total DDR inhibition	A	16292	G	A	379	1	1	L2	GCC	ACC	A	T	protein VII precursor
Total DDR inhibition	A	16578	A	G	457	1	1	L2	CAG	CGG	Q	R	protein V precursor
Total DDR inhibition	A	17188	C	T	477	1	1	L2	ACC	ACT	T	T	protein V precursor
Total DDR inhibition	A	17915	C	T	510	1	1	L2	CAC	TAC	H	Y	protein X
Total DDR inhibition	A	20503	T	C	562	1	1	L3	TAT	CAT	Y	H	hexon protein
Total DDR inhibition	A	23638	T	A	579	1	-1	E2A	AAA	TAA	K	*	E2A DNA-binding protein
Total DDR inhibition	A	24773	T	C	570	1	1	L4	AGT	AGC	S	S	100 kDa hexon-assembly associated protein
Total DDR inhibition	A	25046	A	G	510	2	1	L4	CGA	CGG	R	R	100 kDa hexon-assembly associated protein
Total DDR inhibition	A	25293	C	T	494	1	1	L4	CGC	TGC	R	C	100 kDa hexon-assembly associated protein
Total DDR inhibition	A	27148	A	G	496	1	NA	NA	NA	NA	NA	NA	NA
Total DDR inhibition	A	27342	C	T	513	1	1	L4	GCG	GTG	A	V	protein VIII
Total DDR inhibition	A	27547	A	T	583	1	1	L4	ACA	ACT	T	T	protein VIII
Total DDR inhibition	A	29188	T	C	555	1	1	E3	ATT	ACT	I	T	18.5 kDa protein
Total DDR inhibition	A	29316	G	A	616	1	NA	NA	NA	NA	NA	NA	NA
Total DDR inhibition	A	29440	G	T	540	1	1	E3	CGC	CTC	R	L	13.4 kDa protein
Total DDR inhibition	A	29558	T	A	632	1	1	E3/E3	TTT/TTT	TTA/TTA	F/F	L/L	13.4 kDa protein/10.5 kDa protein
Total DDR inhibition	A	35766	C	A	151	1	NA	NA	NA	NA	NA	NA	NA
Total DDR inhibition	B	1339	T	A	2704	1	1	E1A/E1A	TCT/TCT	ACT/ACT	S/S	T/T	32 kDa protein/26 kDa protein
Total DDR inhibition	B	1577	C	T	1975	2	NA	NA	NA	NA	NA	NA	NA
Total DDR inhibition	B	1883	C	A	2312	1	1	E1B	TCC	TAC	S	Y	small T antigen
Total DDR inhibition	B	2307	G	A	1589	1	1	E1B	GGG	AGG	G	R	large T antigen
Total DDR inhibition	B	2311	A	C	1536	1	1	E1B	CAG	CCG	Q	P	large T antigen
Total DDR inhibition	B	2506	A	G	2469	1	1	E1B	CAG	CGG	Q	R	large T antigen
Total DDR inhibition	B	2619	T	A	2349	1	1	E1B	TCT	ACT	S	T	large T antigen
Total DDR inhibition	B	2622	G	A	2327	1	1	E1B	GGG	AGG	G	R	large T antigen
Total DDR inhibition	B	2748	C	T	2213	1	1	E1B	CCC	TCC	P	S	large T antigen
Total DDR inhibition	B	3046	A	G	2257	1	1	E1B	AAG	AGG	K	R	large T antigen
Total DDR inhibition	B	3047	G	T	2264	1	1	E1B	AAG	AAT	K	N	large T antigen
Total DDR inhibition	B	3078	A	T	2343	1	1	E1B	AGG	TGG	R	W	large T antigen
Total DDR inhibition	B	3191	C	T	2318	1	1	E1B	ACC	ACT	T	T	large T antigen
Total DDR inhibition	B	3617	C	A	1992	1	1	IX	ACC	ACA	T	T	hexon-associated protein IX
Total DDR inhibition	B	3718	G	A	2012	1	1	IX	CGC	CAC	R	H	hexon-associated protein IX
Total DDR inhibition	B	3768	G	T	2131	1	1	IX	GGA	TGA	G	*	hexon-associated protein IX
Total DDR inhibition	B	3780	G	T	2095	1	1	IX	GAG	TAG	E	*	hexon-associated protein IX
Total DDR inhibition	B	3863	T	A	2192	1	1	IX	CTT	CTA	L	L	hexon-associated protein IX
Total DDR inhibition	B	3903	A	T	2342	1	1	IX	AAG	TAG	K	*	hexon-associated protein IX
Total DDR inhibition	B	4172	G	T	2378	2	-1	IVa2	CAC	CAA	H	Q	maturation protein IVa2
Total DDR inhibition	B	4741	G	A	2214	1	-1	IVa2	CCG	TCG	P	S	maturation protein IVa2
Total DDR inhibition	B	5320	C	A	1863	1	-1	IVa2/E2B	GAG/ACG	TAG/ACT	E/T	*/T	maturation protein IVa2/DNA polymerase
Total DDR inhibition	B	5580	A	T	2219	1	-1	E2B/-	TCG/AAT	ACG/AAA	S/N	T/K	DNA polymerase/hypothetical 12 kDa early protein
Total DDR inhibition	B	5661	G	A	2234	1	-1	E2B/-	CCC/ACC	TCC/ACT	P/T	S/T	DNA polymerase/hypothetical 12 kDa early protein
Total DDR inhibition	B	6129	T	C	2039	1	-1	E2B	AGC	GGC	S	G	DNA polymerase
Total DDR inhibition	B	6479	A	C	1877	1	-1/1/-1	E2B	CTA/AGG/CCT	CGA/CGG/CCG	L/R/P	R/R/P	DNA polymerase/hypothetical 11.7 kDa early protein/hypothetical 12.8 early protein
Total DDR inhibition	B	6489	T	C	1809	1	-1/1/-1	E2B/-/E2B	AAC/TTG/CAA	GAC/TCG/CGA	N/M/Q	D/S/R	DNA polymerase/hypothetical 11.7 kDa early protein/hypothetical 12.8 early protein
Total DDR inhibition	B	6500	A	C	1764	1	-1/1/-1	E2B/-/E2B	CTC/AGG/CCT	CGC/CGG/CCG	L/R/P	R/R/P	DNA polymerase/hypothetical 11.7 kDa early protein/hypothetical 12.8 early protein
Total DDR inhibition	B	6539	T	G	1405	4	-1/1/-1	E2B/-/E2B	GAC/TCT/AGA	GCC/GCT/AGC	D/S/R	A/A/S	DNA polymerase/hypothetical 11.7 kDa early protein/hypothetical 12.8 early protein
Total DDR inhibition	B	6549	T	C	1346	5	-1/1/-1	E2B/-/E2B	ACG/GTC/GAC	GCG/GCC/GGC	T/V/D	A/A/G	DNA polymerase/hypothetical 11.7 kDa early protein/hypothetical 12.8 early protein
Total DDR inhibition	B	6554	T	C	1338	3	-1/1/-1	E2B/-/E2B	GAC/TCC/GGA	GGC/CCC/GGG	D/S/G	G/P/G	DNA polymerase/hypothetical 11.7 kDa early protein/hypothetical 12.8 early protein
Total DDR inhibition	B	6563	T	G	1485	1	-1/1/-1	E2B/-/E2B	GAC/TCT/AGA	GCC/GCT/AGC	D/S/R	A/A/S	DNA polymerase/hypothetical 11.7 kDa early protein/hypothetical 12.8 early protein
Total DDR inhibition	B	7077	T	A	2113	1	-1	E2B	ATC	TTC	I	F	DNA polymerase
Total DDR inhibition	B	7182	G	A	2166	1	-1	E2B	CGT	TGT	R	C	DNA polymerase
Total DDR inhibition	B	7451	A	G	2230	1	-1	E2B	ATG	ACG	M	T	DNA polymerase
Total DDR inhibition	B	7835	G	A	1917	1	-1	E2B	GCC	GTC	A	V	DNA polymerase
Total DDR inhibition	B	8492	T	C	2007	1	-1	E2B	GAC	GGC	D	G	DNA polymerase
Total DDR inhibition	B	9084	C	T	2094	1	-1	E2B	CGG	CGA	R	R	terminal protein precursor
Total DDR inhibition	B	9277	A	T	2268	1	-1	E2B	GTG	GAG	V	E	terminal protein precursor
Total DDR inhibition	B	9385	A	C	1803	1	-1	E2B	CTT	CGT	L	R	terminal protein precursor
Total DDR inhibition	B	9506	T	G	2038	1	-1	E2B	ACC	CCC	T	P	terminal protein precursor
Total DDR inhibition	B	9508	T	G	2070	1	-1	E2B	GAG	GCG	E	A	terminal protein precursor
Total DDR inhibition	B	9512	T	G	1980	3	-1	E2B	ACC	CCC	T	P	terminal protein precursor
Total DDR inhibition	B	9514	A	C	2024	3	-1	E2B	GTC	GGC	V	G	terminal protein precursor
Total DDR inhibition	B	9548	A	C	1855	14	-1	E2B	TTC	GTC	F	V	terminal protein precursor
Total DDR inhibition	B	9550	A	C	1836	12	-1	E2B	GTC	GGC	V	G	terminal protein precursor
Total DDR inhibition	B	9560	T	C	1805	1	-1	E2B	ACG	GCG	T	A	terminal protein precursor
Total DDR inhibition	B	9565	T	C	1750	1	-1	E2B	GAC	GGC	D	G	terminal protein precursor
Total DDR inhibition	B	9572	T	C	1820	1	-1	E2B	AAC	GAC	N	D	terminal protein precursor
Total DDR inhibition	B	9573	A	C	1887	3	-1	E2B	CAT	CAG	H	Q	terminal protein precursor
Total DDR inhibition	B	9578	T	C	1678	1	-1	E2B	ACC	GCC	T	A	terminal protein precursor
Total DDR inhibition	B	9749	T	C	2233	1	-1	E2B	ACG	GCG	T	A	terminal protein precursor
Total DDR inhibition	B	10071	C	T	1902	1	-1	E2B	GGG	GGA	G	G	terminal protein precursor
Total DDR inhibition	B	10148	T	C	2227	1	-1	E2B	ACG	GCG	T	A	terminal protein precursor
Total DDR inhibition	B	10321	G	C	2061	1	-1	E2B	ACT	AGT	T	S	terminal protein precursor
Total DDR inhibition	B	10854	C	T	2213	1	-1	E2B	AGC	AAC	S	N	hypothetical 12.7 kDa protein
Total DDR inhibition	B	11245	G	A	2159	1	1	L1	GAG	AAG	E	K	52 kDa protein
Total DDR inhibition	B	11957	G	A	2221	1	1	L1	CGC	CAC	R	H	52 kDa protein
Total DDR inhibition	B	12230	G	A	2039	1	1	L1	GGC	GAC	G	D	52 kDa protein
Total DDR inhibition	B	12436	G	A	2092	1	1	L1	CGC	CAC	R	H	protein IIIa precursor
Total DDR inhibition	B	13696	G	A	2035	1	1	L1	CGG	CAG	R	Q	protein IIIa precursor
Total DDR inhibition	B	13924	C	T	2154	1	1	L1	CCG	CTG	P	M	protein IIIa precursor
Total DDR inhibition	B	13972	T	C	2078	1	1	L1	GTG	GCG	V	A	protein IIIa precursor
Total DDR inhibition	B	13989	T	A	1812	1	1	L1	TCG	ACG	S	T	protein IIIa precursor
Total DDR inhibition	B	14014	A	T	1980	1	1	L1	GAT	GTT	D	V	protein IIIa precursor
Total DDR inhibition	B	14026	G	T	1907	1	1	L1	AGT	ATT	S	I	protein IIIa precursor
Total DDR inhibition	B	14027	T	G	1893	1	1	L1	AGT	AGG	S	R	protein IIIa precursor
Total DDR inhibition	B	14029	G	C	1951	1	1	L1	GGC	GCC	G	A	protein IIIa precursor
Total DDR inhibition	B	14030	C	A	1921	1	1	L1	GGC	GGA	G	G	protein IIIa precursor
Total DDR inhibition	B	14036	G	T	1844	1	1	L1	CCG	CCT	P	P	protein IIIa precursor
Total DDR inhibition	B	14040	G	C	1806	1	1	L1	GCG	CCG	A	P	protein IIIa precursor
Total DDR inhibition	B	14042	G	C	1842	1	1	L1	GCG	GCC	A	A	protein IIIa precursor
Total DDR inhibition	B	14043	C	A	1870	1	1	L1	CAC	AAC	H	N	protein IIIa precursor
Total DDR inhibition	B	14046	C	T	1841	1	1	L1	CTT	TTT	L	F	protein IIIa precursor
Total DDR inhibition	B	14049	C	G	1802	1	1	L1	CGC	GGC	R	G	protein IIIa precursor
Total DDR inhibition	B	14050	G	C	1785	1	1	L1	CGC	CCC	R	P	protein IIIa precursor
Total DDR inhibition	B	14054	C	A	1818	2	1	L1	CCC	CCA	P	P	protein IIIa precursor
Total DDR inhibition	B	14055	A	G	1706	3	1	L1	AGG	GGG	R	G	protein IIIa precursor
Total DDR inhibition	B	14057	G	C	1715	2	1	L1	AGG	AGC	R	S	protein IIIa precursor
Total DDR inhibition	B	14058	C	T	1632	2	1	L1	CTG	TTG	M	M	protein IIIa precursor
Total DDR inhibition	B	14059	T	G	1582	3	1	L1	CTG	CGG	M	R	protein IIIa precursor
Total DDR inhibition	B	14063	G	A	1552	2	1	L1	GGG	GGA	G	G	protein IIIa precursor
Total DDR inhibition	B	14064	A	G	1424	2	1	L1	AGA	GGA	R	G	protein IIIa precursor
Total DDR inhibition	B	14065	G	A	1400	3	1	L1	AGA	AAA	R	K	protein IIIa precursor
Total DDR inhibition	B	14067	A	T	1503	3	1	L1	ATG	TTG	M	M	protein IIIa precursor
Total DDR inhibition	B	14068	T	G	1430	2	1	L1	ATG	AGG	M	R	protein IIIa precursor
Total DDR inhibition	B	14069	G	T	1313	4	1	L1	ATG	ATT	M	I	protein IIIa precursor
Total DDR inhibition	B	14073	T	A	1435	5	1	L1	TAA	AAA	*	K	protein IIIa precursor
Total DDR inhibition	B	14086	G	A	1335	2	NA	NA	NA	NA	NA	NA	NA
Total DDR inhibition	B	14087	C	G	1351	1	NA	NA	NA	NA	NA	NA	NA
Total DDR inhibition	B	14088	A	C	1623	1	NA	NA	NA	NA	NA	NA	NA
Total DDR inhibition	B	14089	T	A	1576	2	NA	NA	NA	NA	NA	NA	NA
Total DDR inhibition	B	14090	G	T	1475	1	NA	NA	NA	NA	NA	NA	NA
Total DDR inhibition	B	14091	A	G	1635	1	NA	NA	NA	NA	NA	NA	NA
Total DDR inhibition	B	14092	T	A	1580	2	NA	NA	NA	NA	NA	NA	NA
Total DDR inhibition	B	14093	G	T	1553	2	NA	NA	NA	NA	NA	NA	NA
Total DDR inhibition	B	14094	C	A	1455	3	NA	NA	NA	NA	NA	NA	NA
Total DDR inhibition	B	14095	A	C	1765	2	NA	NA	NA	NA	NA	NA	NA
Total DDR inhibition	B	14099	T	A	1559	2	NA	NA	NA	NA	NA	NA	NA
Total DDR inhibition	B	14100	A	T	1834	1	NA	NA	NA	NA	NA	NA	NA
Total DDR inhibition	B	14106	C	A	1602	1	NA	NA	NA	NA	NA	NA	NA
Total DDR inhibition	B	14108	C	A	1719	1	NA	NA	NA	NA	NA	NA	NA
Total DDR inhibition	B	14110	C	A	1933	1	NA	NA	NA	NA	NA	NA	NA
Total DDR inhibition	B	14111	C	A	1776	1	NA	NA	NA	NA	NA	NA	NA
Total DDR inhibition	B	14114	G	A	2028	1	NA	NA	NA	NA	NA	NA	NA
Total DDR inhibition	B	14117	C	A	1993	1	NA	NA	NA	NA	NA	NA	NA
Total DDR inhibition	B	14139	C	A	2003	2	NA	NA	NA	NA	NA	NA	NA
Total DDR inhibition	B	14161	G	A	2290	10	1	L2	CGG	CGA	R	R	penton protein
Total DDR inhibition	B	15094	T	A	2157	1	1	L2	AGT	AGA	S	R	penton protein
Total DDR inhibition	B	15129	C	T	2338	1	1	L2	GCC	GTC	A	V	penton protein
Total DDR inhibition	B	15457	G	A	2287	1	1	L2	TCG	TCA	S	S	penton protein
Total DDR inhibition	B	16147	C	G	1901	1	1	L2	CGC	CGG	R	R	protein VII precursor
Total DDR inhibition	B	16173	A	C	1759	1	1	L2	AAG	ACG	K	T	protein VII precursor
Total DDR inhibition	B	16175	A	C	1745	1	1	L2	AGA	CGA	R	R	protein VII precursor
Total DDR inhibition	B	16177	A	C	1662	2	1	L2	AGA	AGC	R	S	protein VII precursor
Total DDR inhibition	B	16853	G	T	2422	1	1	L2	GAG	TAG	E	*	protein V precursor
Total DDR inhibition	B	16859	C	T	2446	1	1	L2	CTG	TTG	M	M	protein V precursor
Total DDR inhibition	B	16981	G	A	2215	1	1	L2	CAG	CAA	Q	Q	protein V precursor
Total DDR inhibition	B	17432	G	T	1823	1	1	L2	GCC	TCC	A	S	protein V precursor
Total DDR inhibition	B	17873	G	A	2291	2	1	L2	GCC	ACC	A	T	protein X
Total DDR inhibition	B	17907	C	T	2192	1	1	L2	GCG	GTG	A	V	protein X
Total DDR inhibition	B	18132	A	G	2184	1	1	L3	ATT	GTT	I	V	protein VI precursor
Total DDR inhibition	B	18150	A	G	2215	1	1	L3	ACC	GCC	T	A	protein VI precursor
Total DDR inhibition	B	18262	G	A	2221	3	1	L3	GGC	GAC	G	D	protein VI precursor
Total DDR inhibition	B	18597	A	G	2326	1	1	L3	ACC	GCC	T	A	protein VI precursor
Total DDR inhibition	B	18826	C	T	1983	3	NA	NA	NA	NA	NA	NA	NA
Total DDR inhibition	B	20435	T	C	2271	1	1	L3	GTC	GCC	V	A	hexon protein
Total DDR inhibition	B	20882	C	T	2259	1	1	L3	ACG	ATG	T	M	hexon protein
Total DDR inhibition	B	21024	T	A	2216	1	1	L3	TCT	TCA	S	S	hexon protein
Total DDR inhibition	B	21227	G	A	2169	1	1	L3	AGA	AAA	R	K	hexon protein
Total DDR inhibition	B	22154	G	A	2150	1	1	L3	ATG	ATA	M	I	23 kDa proteinase
Total DDR inhibition	B	22756	G	A	1969	1	-1	E2A	CTG	TTG	M	M	E2A DNA-binding protein
Total DDR inhibition	B	23255	G	A	2078	1	-1	E2A	ACC	ACT	T	T	E2A DNA-binding protein
Total DDR inhibition	B	23306	C	A	1995	1	-1	E2A	ACG	ACT	T	T	E2A DNA-binding protein
Total DDR inhibition	B	23407	G	T	2011	1	-1	E2A	CCT	ACT	P	T	E2A DNA-binding protein
Total DDR inhibition	B	23438	A	T	2026	1	-1	E2A	GAT	GAA	D	E	E2A DNA-binding protein
Total DDR inhibition	B	23484	T	C	2160	1	-1	E2A	AAG	AGG	K	R	E2A DNA-binding protein
Total DDR inhibition	B	23732	T	C	2299	2	-1	E2A	TCA	TCG	S	S	E2A DNA-binding protein
Total DDR inhibition	B	23792	C	T	2084	1	-1	E2A	TTG	TTA	M	L	E2A DNA-binding protein
Total DDR inhibition	B	24086	C	T	1782	1	1	L4	AGC	AGT	S	S	100 kDa hexon-assembly associated protein
Total DDR inhibition	B	24343	A	T	2102	1	1	L4	GAC	GTC	D	V	100 kDa hexon-assembly associated protein
Total DDR inhibition	B	24434	T	A	1929	1	1	L4	GAT	GAA	D	E	100 kDa hexon-assembly associated protein
Total DDR inhibition	B	24842	G	A	2079	1	1	L4	GAG	GAA	E	E	100 kDa hexon-assembly associated protein
Total DDR inhibition	B	25242	G	A	2284	1	1	L4	GAA	AAA	E	K	100 kDa hexon-assembly associated protein
Total DDR inhibition	B	25479	A	T	2218	1	1	L4	ATC	TTC	I	F	100 kDa hexon-assembly associated protein
Total DDR inhibition	B	25700	T	C	2071	2	1	L4	CTT	CTC	L	L	100 kDa hexon-assembly associated protein
Total DDR inhibition	B	25835	T	C	2071	1	1	L4	GGT	GGC	G	G	100 kDa hexon-assembly associated protein
Total DDR inhibition	B	25980	C	T	2186	1	1	L4	CAA	TAA	Q	*	100 kDa hexon-assembly associated protein
Total DDR inhibition	B	26122	G	A	2363	1	1	L4	GGC	GAC	G	D	100 kDa hexon-assembly associated protein
Total DDR inhibition	B	26317	C	T	2193	6	1	L4/L4/L4	CCT/CTA/CTA	CTT/TTA/TTA	P/L/L	L/L/L	100 kDa hexon-assembly associated protein/33 kDa protein/22 kDa protein
Total DDR inhibition	B	26555	G	A	2214	1	1	L4	CGC	CAC	R	H	33 kDa protein
Total DDR inhibition	B	26753	A	G	2053	1	1	L4/L4	ACA/CAC	GCA/CGC	T/H	A/R	33 kDa protein/22 kDa protein
Total DDR inhibition	B	26755	A	G	2071	1	1	L4/L4	ACA/ACA	ACG/GCA	T/T	T/A	33 kDa protein/22 kDa protein
Total DDR inhibition	B	27520	G	A	2191	1	1	L4	TCG	TCA	S	S	protein VIII
Total DDR inhibition	B	27522	C	T	2219	1	1	L4	CCC	CTC	P	L	protein VIII
Total DDR inhibition	B	27567	A	T	2359	1	1	L4	CAG	CTG	Q	M	protein VIII
Total DDR inhibition	B	28305	G	T	2267	1	NA	NA	NA	NA	NA	NA	NA
Total DDR inhibition	B	28473	C	T	2613	1	NA	NA	NA	NA	NA	NA	NA
Total DDR inhibition	B	28536	G	C	2591	1	NA	NA	NA	NA	NA	NA	NA
Total DDR inhibition	B	29558	T	A	2448	1	1	E3/E3	TTT/TTT	TTA/TTA	F/F	L/L	13.4 kDa protein/10.5 kDa protein
Total DDR inhibition	B	30315	C	G	2076	1	1	E3	CAC	CAG	H	Q	14.6 kDa protein
Total DDR inhibition	B	30316	C	T	2090	1	1	E3	CCA	TCA	P	S	14.6 kDa protein
Total DDR inhibition	B	30570	A	G	2245	1	1	E3	CAC	CGC	H	R	14.7 kDa protein
Total DDR inhibition	B	31772	T	G	2612	1	1	L5	GAT	GAG	D	E	fiber protein
Total DDR inhibition	B	31806	G	T	2606	2	1	L5	GGA	TGA	G	*	fiber protein
Total DDR inhibition	B	31820	T	C	2667	1	1	L5	GAT	GAC	D	D	fiber protein
Total DDR inhibition	B	31889	A	T	2527	1	1	L5	AGA	AGT	R	S	fiber protein
Total DDR inhibition	B	32021	G	T	2482	1	1	L5	TTG	TTT	M	F	fiber protein
Total DDR inhibition	B	32074	G	A	2391	1	1	L5	GGT	GAT	G	D	fiber protein
Total DDR inhibition	B	32456	C	G	2360	1	1	L5	GAC	GAG	D	E	fiber protein
Total DDR inhibition	B	32507	T	G	2324	1	1	L5	TAT	TAG	Y	*	fiber protein
Total DDR inhibition	B	32607	G	A	2474	43	1	L5	GAC	AAC	D	N	fiber protein
Total DDR inhibition	B	32689	T	A	2783	1	1	L5	ATG	AAG	M	K	fiber protein
Total DDR inhibition	B	33365	G	A	1918	3	-1	E4	CGC	TGC	R	C	34 kDa protein
Total DDR inhibition	B	33374	T	A	1902	1	-1	E4	ATC	TTC	I	F	34 kDa protein
Total DDR inhibition	B	33384	A	G	1883	1	-1	E4	GAT	GAC	D	D	34 kDa protein
Total DDR inhibition	B	33645	G	A	2156	1	-1	E4	GCC	GCT	A	A	34 kDa protein
Total DDR inhibition	B	34063	G	T	2068	1	-1	E4/E4/E4/E4	ACG/ACG/TAC/TAC	AAG/AAG/TAA/TAA	T/T/Y/Y	K/K/*/*	17 kDa protein/34 kDa protein/7.2 kDa protein/13.3 kDa protein
Total DDR inhibition	B	34380	A	C	2176	1	-1	E4	CTT	CGT	L	R	E4 11 kDa protein
Total DDR inhibition	B	34381	G	T	2035	1	-1	E4	CTT	ATT	L	I	E4 11 kDa protein
Total DDR inhibition	B	34853	A	G	2340	1	-1	E4	ATG	ACG	M	T	14.7 kDa protein
Total DDR inhibition	B	35262	G	A	2538	1	-1	E4	ACC	ACT	T	T	14.3 kDa protein
Total DDR inhibition	C	816	C	T	888	6	1	E1A/E1A	GCG/GCG	GTG/GTG	A/A	V/V	32 kDa protein/26 kDa protein
Total DDR inhibition	C	1706	C	A	531	1	NA	NA	NA	NA	NA	NA	NA
Total DDR inhibition	C	2331	A	C	843	1	1	E1B	AGG	CGG	R	R	large T antigen
Total DDR inhibition	C	3028	A	C	824	1	1	E1B	AAA	ACA	K	T	large T antigen
Total DDR inhibition	C	3029	A	T	822	1	1	E1B	AAA	AAT	K	N	large T antigen
Total DDR inhibition	C	3125	G	T	881	1	1	E1B	CTG	CTT	M	L	large T antigen
Total DDR inhibition	C	3211	G	C	804	1	1	E1B	GGT	GCT	G	A	large T antigen
Total DDR inhibition	C	3318	A	T	861	1	1	E1B	ATG	TTG	M	M	large T antigen
Total DDR inhibition	C	3431	C	T	854	1	1	E1B	ACC	ACT	T	T	large T antigen
Total DDR inhibition	C	3462	G	A	851	1	1	E1B	GCC	ACC	A	T	large T antigen
Total DDR inhibition	C	3773	G	T	801	1	1	IX	ACG	ACT	T	T	hexon-associated protein IX
Total DDR inhibition	C	5743	G	T	827	1	-1	E2B	TTC	TTA	F	L	DNA polymerase
Total DDR inhibition	C	6103	C	T	737	1	-1	E2B	CAG	CAA	Q	Q	DNA polymerase
Total DDR inhibition	C	6492	T	C	682	1	-1/1/-1	E2B/-/E2B	ACC/GTC/GAC	GCC/GCC/GGC	T/V/D	A/A/G	DNA polymerase/hypothetical 11.7 kDa early protein/hypothetical 12.8 early protein
Total DDR inhibition	C	6525	A	C	686	1	-1/1/-1	E2B/-/E2B	TTC/AAT/ATT	GTC/ACT/AGT	F/N/I	V/T/S	DNA polymerase/hypothetical 11.7 kDa early protein/hypothetical 12.8 early protein
Total DDR inhibition	C	6526	T	G	676	1	-1/1/-1	E2B/-/E2B	CCA/AAT/ATT	CCC/AAG/CTT	P/N/I	P/K/L	DNA polymerase/hypothetical 11.7 kDa early protein/hypothetical 12.8 early protein
Total DDR inhibition	C	6539	T	C	558	3	-1/1/-1	E2B/-/E2B	GAC/TCT/AGA	GGC/CCT/AGG	D/S/R	G/P/R	DNA polymerase/hypothetical 11.7 kDa early protein/hypothetical 12.8 early protein
Total DDR inhibition	C	6554	T	C	479	1	-1/1/-1	E2B/-/E2B	GAC/TCC/GGA	GGC/CCC/GGG	D/S/G	G/P/G	DNA polymerase/hypothetical 11.7 kDa early protein/hypothetical 12.8 early protein
Total DDR inhibition	C	6802	G	A	856	1	-1	E2B	ATC	ATT	I	I	DNA polymerase
Total DDR inhibition	C	7549	G	A	788	1	-1	E2B	GGC	GGT	G	G	DNA polymerase
Total DDR inhibition	C	8135	T	C	809	1	-1/1	E2B/-	CAG/CTG	CGG/CCG	Q/M	R/P	DNA polymerase/DNA-binding protein
Total DDR inhibition	C	9417	T	G	570	2	-1	E2B	CCA	CCC	P	P	terminal protein precursor
Total DDR inhibition	C	9514	A	C	747	6	-1	E2B	GTC	GGC	V	G	terminal protein precursor
Total DDR inhibition	C	9548	A	C	681	6	-1	E2B	TTC	GTC	F	V	terminal protein precursor
Total DDR inhibition	C	9550	A	C	667	1	-1	E2B	GTC	GGC	V	G	terminal protein precursor
Total DDR inhibition	C	9560	T	C	681	1	-1	E2B	ACG	GCG	T	A	terminal protein precursor
Total DDR inhibition	C	9565	T	C	652	1	-1	E2B	GAC	GGC	D	G	terminal protein precursor
Total DDR inhibition	C	9573	A	C	690	2	-1	E2B	CAT	CAG	H	Q	terminal protein precursor
Total DDR inhibition	C	11108	A	G	837	1	-1/1	E2B/L1	GCT/CAG	GCC/CGG	A/Q	A/R	hypothetical 12.7 kDa protein/52 kDa protein
Total DDR inhibition	C	11180	C	T	848	1	1	L1	GCA	GTA	A	V	52 kDa protein
Total DDR inhibition	C	11506	G	A	776	1	1	L1	GCC	ACC	A	T	52 kDa protein
Total DDR inhibition	C	13543	G	A	716	2	1	L1	GGA	GAA	G	E	protein IIIa precursor
Total DDR inhibition	C	14068	T	G	552	1	1	L1	ATG	AGG	M	R	protein IIIa precursor
Total DDR inhibition	C	14069	G	T	506	1	1	L1	ATG	ATT	M	I	protein IIIa precursor
Total DDR inhibition	C	14073	T	A	551	1	1	L1	TAA	AAA	*	K	protein IIIa precursor
Total DDR inhibition	C	14106	C	A	617	1	NA	NA	NA	NA	NA	NA	NA
Total DDR inhibition	C	14139	C	A	795	1	NA	NA	NA	NA	NA	NA	NA
Total DDR inhibition	C	14548	G	T	936	1	1	L2	ATG	ATT	M	I	penton protein
Total DDR inhibition	C	14818	C	A	863	1	1	L2	CCC	CCA	P	P	penton protein
Total DDR inhibition	C	15505	C	T	829	1	1	L2	ACC	ACT	T	T	penton protein
Total DDR inhibition	C	15634	C	T	752	1	1	L2	ACC	ACT	T	T	penton protein
Total DDR inhibition	C	16143	T	G	682	1	1	L2	GTG	GGG	V	G	protein VII precursor
Total DDR inhibition	C	17002	A	G	792	1	1	L2	GCA	GCG	A	A	protein V precursor
Total DDR inhibition	C	17470	T	A	736	1	1	L2	CGT	CGA	R	R	protein V precursor
Total DDR inhibition	C	17472	G	T	735	1	1	L2	GGC	GTC	G	V	protein V precursor
Total DDR inhibition	C	17474	T	A	747	1	1	L2	TAC	AAC	Y	N	protein V precursor
Total DDR inhibition	C	20140	G	A	798	1	1	L3	GGT	AGT	G	S	hexon protein
Total DDR inhibition	C	21734	G	T	842	1	1	L3	ATG	ATT	M	I	23 kDa proteinase
Total DDR inhibition	C	23484	T	C	777	1	-1	E2A	AAG	AGG	K	R	E2A DNA-binding protein
Total DDR inhibition	C	23713	T	C	894	2	-1	E2A	AGC	GGC	S	G	E2A DNA-binding protein
Total DDR inhibition	C	23732	T	C	871	1	-1	E2A	TCA	TCG	S	S	E2A DNA-binding protein
Total DDR inhibition	C	24761	C	T	802	1	1	L4	AGC	AGT	S	S	100 kDa hexon-assembly associated protein
Total DDR inhibition	C	25348	C	T	859	1	1	L4	ACG	ATG	T	M	100 kDa hexon-assembly associated protein
Total DDR inhibition	C	27538	T	C	845	1	1	L4	ACT	ACC	T	T	protein VIII
Total DDR inhibition	C	28017	C	T	793	1	1	E3	GCC	GTC	A	V	12.5 kDa protein
Total DDR inhibition	C	29728	A	G	938	1	1	E3/E3	GAC/GAC	GGC/GGC	D/D	G/G	13.4 kDa protein/10.5 kDa protein
Total DDR inhibition	C	30283	A	T	778	1	1	E3	ATT	TTT	I	F	14.6 kDa protein
Total DDR inhibition	C	30361	G	A	752	2	1	E3	GCC	ACC	A	T	14.6 kDa protein
Total DDR inhibition	C	31309	A	T	773	1	1	L5	AAA	ATA	K	I	fiber protein
Total DDR inhibition	C	31865	T	C	917	1	1	L5	GAT	GAC	D	D	fiber protein
Total DDR inhibition	C	31866	G	T	906	1	1	L5	GCT	TCT	A	S	fiber protein
Total DDR inhibition	C	32181	T	A	909	1	1	L5	TTT	ATT	F	I	fiber protein
Total DDR inhibition	C	32187	A	T	906	1	1	L5	AGC	TGC	S	C	fiber protein
Total DDR inhibition	C	32607	G	A	889	3	1	L5	GAC	AAC	D	N	fiber protein
Total DDR inhibition	C	32689	T	A	1024	1	1	L5	ATG	AAG	M	K	fiber protein
Total DDR inhibition	C	34104	A	T	773	1	-1	E4	TGT	AGT	C	S	13.3 kDa protein
Total DDR inhibition	C	35063	G	T	725	1	-1	E4	TCT	TAT	S	Y	14.7 kDa protein
Total DDR inhibition	C	35236	T	C	911	1	-1	E4	AAT	AGT	N	S	14.3 kDa protein
Founder	A	14073	T	Insertion	1001	505	NA	NA	NA	NA	NA	NA	NA
Founder	A	34336	G	Insertion	1133	12	NA	NA	NA	NA	NA	NA	NA
Founder	A	7096	C	Insertion	1202	2	NA	NA	NA	NA	NA	NA	NA
Founder	A	16669	A	Insertion	1354	2	NA	NA	NA	NA	NA	NA	NA
Founder	A	1165	A	Insertion	1253	1	NA	NA	NA	NA	NA	NA	NA
Founder	A	1212	G	Insertion	1079	1	NA	NA	NA	NA	NA	NA	NA
Founder	A	3842	T	Insertion	1294	1	NA	NA	NA	NA	NA	NA	NA
Founder	A	4998	C	Insertion	1267	1	NA	NA	NA	NA	NA	NA	NA
Founder	A	8050	A	Insertion	1244	1	NA	NA	NA	NA	NA	NA	NA
Founder	A	8617	G	Insertion	1108	1	NA	NA	NA	NA	NA	NA	NA
Founder	A	9967	A	Insertion	1087	1	NA	NA	NA	NA	NA	NA	NA
Founder	A	11040	A	Insertion	1043	1	NA	NA	NA	NA	NA	NA	NA
Founder	A	11075	C	Insertion	1050	1	NA	NA	NA	NA	NA	NA	NA
Founder	A	22344	G	Insertion	1354	1	NA	NA	NA	NA	NA	NA	NA
Founder	A	26280	T	Insertion	1219	1	NA	NA	NA	NA	NA	NA	NA
Founder	A	28351	C	Insertion	1260	1	NA	NA	NA	NA	NA	NA	NA
Founder	A	28455	G	Insertion	1440	1	NA	NA	NA	NA	NA	NA	NA
Founder	A	29685	C	Insertion	1447	1	NA	NA	NA	NA	NA	NA	NA
Founder	A	29816	A	Insertion	1346	1	NA	NA	NA	NA	NA	NA	NA
Founder	A	30612	C	Insertion	1326	1	NA	NA	NA	NA	NA	NA	NA
Founder	A	30999	A	Insertion	1387	1	NA	NA	NA	NA	NA	NA	NA
Founder	A	33468	T	Insertion	1225	1	NA	NA	NA	NA	NA	NA	NA
Founder	A	33730	G	Insertion	1289	1	NA	NA	NA	NA	NA	NA	NA
Founder	A	34841	A	Insertion	1219	1	NA	NA	NA	NA	NA	NA	NA
Founder	A	34990	C	Insertion	1131	1	NA	NA	NA	NA	NA	NA	NA
Founder	A	35122	C	Insertion	1219	1	NA	NA	NA	NA	NA	NA	NA
Founder	A	35389	C	Insertion	1223	1	NA	NA	NA	NA	NA	NA	NA
Founder	A	1165	A	Deletion	1253	1	NA	NA	NA	NA	NA	NA	NA
Founder	A	35389	G	Deletion	1223	1	NA	NA	NA	NA	NA	NA	NA
Founder	A	3532	G	Deletion	1168	1	NA	NA	NA	NA	NA	NA	NA
Founder	A	9582	C	Deletion	1147	1	NA	NA	NA	NA	NA	NA	NA
Founder	A	14206	T	Deletion	1367	1	NA	NA	NA	NA	NA	NA	NA
Founder	A	16458	G	Deletion	909	1	NA	NA	NA	NA	NA	NA	NA
Founder	A	24875	A	Deletion	1139	1	NA	NA	NA	NA	NA	NA	NA
Founder	A	31522	G	Deletion	1406	1	NA	NA	NA	NA	NA	NA	NA
Founder	A	14073	T	Deletion	1001	1	NA	NA	NA	NA	NA	NA	NA
Founder	A	34336	G	Deletion	1133	1	NA	NA	NA	NA	NA	NA	NA
Founder	B	14073	T	Insertion	976	522	NA	NA	NA	NA	NA	NA	NA
Founder	B	34336	G	Insertion	1135	11	NA	NA	NA	NA	NA	NA	NA
Founder	B	26280	C	Insertion	1267	3	NA	NA	NA	NA	NA	NA	NA
Founder	B	8617	A	Insertion	1147	2	NA	NA	NA	NA	NA	NA	NA
Founder	B	35162	G	Insertion	1281	2	NA	NA	NA	NA	NA	NA	NA
Founder	B	2377	C	Insertion	1334	1	NA	NA	NA	NA	NA	NA	NA
Founder	B	3114	T	Insertion	1298	1	NA	NA	NA	NA	NA	NA	NA
Founder	B	3668	C	Insertion	1219	1	NA	NA	NA	NA	NA	NA	NA
Founder	B	7096	C	Insertion	1186	1	NA	NA	NA	NA	NA	NA	NA
Founder	B	9394	C	Insertion	1275	1	NA	NA	NA	NA	NA	NA	NA
Founder	B	11075	G	Insertion	1139	1	NA	NA	NA	NA	NA	NA	NA
Founder	B	21045	C	Insertion	1277	1	NA	NA	NA	NA	NA	NA	NA
Founder	B	24303	C	Insertion	1325	1	NA	NA	NA	NA	NA	NA	NA
Founder	B	26313	G	Insertion	1235	1	NA	NA	NA	NA	NA	NA	NA
Founder	B	28351	G	Insertion	1303	1	NA	NA	NA	NA	NA	NA	NA
Founder	B	30610	C	Insertion	1367	1	NA	NA	NA	NA	NA	NA	NA
Founder	B	31304	C	Insertion	1153	1	NA	NA	NA	NA	NA	NA	NA
Founder	B	33199	G	Insertion	1220	1	NA	NA	NA	NA	NA	NA	NA
Founder	B	35057	G	Insertion	1134	1	NA	NA	NA	NA	NA	NA	NA
Founder	B	35419	G	Insertion	1121	1	NA	NA	NA	NA	NA	NA	NA
Founder	B	34336	G	Deletion	1135	2	NA	NA	NA	NA	NA	NA	NA
Founder	B	1165	A	Deletion	1273	2	NA	NA	NA	NA	NA	NA	NA
Founder	B	17922	T	Deletion	1077	1	NA	NA	NA	NA	NA	NA	NA
Founder	B	19615	G	Deletion	1436	1	NA	NA	NA	NA	NA	NA	NA
Founder	B	30577	C	Deletion	1316	1	NA	NA	NA	NA	NA	NA	NA
Founder	B	31197	C	Deletion	1295	1	NA	NA	NA	NA	NA	NA	NA
Founder	B	31313	C	Deletion	1166	1	NA	NA	NA	NA	NA	NA	NA
Founder	C	14073	T	Insertion	527	283	NA	NA	NA	NA	NA	NA	NA
Founder	C	34336	G	Insertion	575	3	NA	NA	NA	NA	NA	NA	NA
Founder	C	8617	A	Insertion	603	2	NA	NA	NA	NA	NA	NA	NA
Founder	C	1164	A	Insertion	668	1	NA	NA	NA	NA	NA	NA	NA
Founder	C	1165	A	Insertion	677	1	NA	NA	NA	NA	NA	NA	NA
Founder	C	4581	C	Insertion	687	1	NA	NA	NA	NA	NA	NA	NA
Founder	C	5105	G	Insertion	702	1	NA	NA	NA	NA	NA	NA	NA
Founder	C	8050	G	Insertion	694	1	NA	NA	NA	NA	NA	NA	NA
Founder	C	14455	C	Insertion	730	1	NA	NA	NA	NA	NA	NA	NA
Founder	C	19330	C	Insertion	683	1	NA	NA	NA	NA	NA	NA	NA
Founder	C	24303	C	Insertion	638	1	NA	NA	NA	NA	NA	NA	NA
Founder	C	3532	G	Deletion	724	2	NA	NA	NA	NA	NA	NA	NA
Founder	C	1165	A	Deletion	677	1	NA	NA	NA	NA	NA	NA	NA
Founder	C	7328	T	Deletion	653	1	NA	NA	NA	NA	NA	NA	NA
Founder	C	12431	T	Deletion	589	1	NA	NA	NA	NA	NA	NA	NA
Founder	C	25818	G	Deletion	646	1	NA	NA	NA	NA	NA	NA	NA
Founder	C	35122	C	Deletion	680	1	NA	NA	NA	NA	NA	NA	NA
Untreated	A	14073	T	Insertion	1162	637	NA	NA	NA	NA	NA	NA	NA
Untreated	A	34336	G	Insertion	1368	25	NA	NA	NA	NA	NA	NA	NA
Untreated	A	26280	C	Insertion	1436	7	NA	NA	NA	NA	NA	NA	NA
Untreated	A	1165	A	Insertion	1408	6	NA	NA	NA	NA	NA	NA	NA
Untreated	A	556	G	Insertion	1408	5	NA	NA	NA	NA	NA	NA	NA
Untreated	A	35215	T	Insertion	1633	5	NA	NA	NA	NA	NA	NA	NA
Untreated	A	8617	A	Insertion	1294	2	NA	NA	NA	NA	NA	NA	NA
Untreated	A	19330	C	Insertion	1471	2	NA	NA	NA	NA	NA	NA	NA
Untreated	A	30833	T	Insertion	1537	2	NA	NA	NA	NA	NA	NA	NA
Untreated	A	35122	C	Insertion	1464	2	NA	NA	NA	NA	NA	NA	NA
Untreated	A	1216	A	Insertion	1211	1	NA	NA	NA	NA	NA	NA	NA
Untreated	A	1958	A	Insertion	1533	1	NA	NA	NA	NA	NA	NA	NA
Untreated	A	3143	C	Insertion	1585	1	NA	NA	NA	NA	NA	NA	NA
Untreated	A	7300	G	Insertion	1451	1	NA	NA	NA	NA	NA	NA	NA
Untreated	A	7527	C	Insertion	1492	1	NA	NA	NA	NA	NA	NA	NA
Untreated	A	10161	G	Insertion	1380	1	NA	NA	NA	NA	NA	NA	NA
Untreated	A	13258	T	Insertion	1339	1	NA	NA	NA	NA	NA	NA	NA
Untreated	A	15052	C	Insertion	1200	1	NA	NA	NA	NA	NA	NA	NA
Untreated	A	19931	G	Insertion	1504	1	NA	NA	NA	NA	NA	NA	NA
Untreated	A	20279	A	Insertion	1455	1	NA	NA	NA	NA	NA	NA	NA
Untreated	A	25267	T	Insertion	1316	1	NA	NA	NA	NA	NA	NA	NA
Untreated	A	29309	A	Insertion	1456	1	NA	NA	NA	NA	NA	NA	NA
Untreated	A	34966	C	Insertion	1262	1	NA	NA	NA	NA	NA	NA	NA
Untreated	A	35443	G	Insertion	1378	1	NA	NA	NA	NA	NA	NA	NA
Untreated	A	1165	A	Deletion	1408	3	NA	NA	NA	NA	NA	NA	NA
Untreated	A	34336	G	Deletion	1368	2	NA	NA	NA	NA	NA	NA	NA
Untreated	A	30833	T	Deletion	1537	1	NA	NA	NA	NA	NA	NA	NA
Untreated	A	1050	C	Deletion	1744	1	NA	NA	NA	NA	NA	NA	NA
Untreated	A	2155	G	Deletion	1336	1	NA	NA	NA	NA	NA	NA	NA
Untreated	A	3532	G	Deletion	1415	1	NA	NA	NA	NA	NA	NA	NA
Untreated	A	7658	G	Deletion	1412	1	NA	NA	NA	NA	NA	NA	NA
Untreated	A	25818	G	Deletion	1347	1	NA	NA	NA	NA	NA	NA	NA
Untreated	A	33172	G	Deletion	1356	1	NA	NA	NA	NA	NA	NA	NA
Untreated	B	14073	T	Insertion	768	439	NA	NA	NA	NA	NA	NA	NA
Untreated	B	34336	G	Insertion	878	8	NA	NA	NA	NA	NA	NA	NA
Untreated	B	1165	A	Insertion	969	5	NA	NA	NA	NA	NA	NA	NA
Untreated	B	35443	G	Insertion	906	4	NA	NA	NA	NA	NA	NA	NA
Untreated	B	35717	C	Insertion	518	2	NA	NA	NA	NA	NA	NA	NA
Untreated	B	432	T	Insertion	855	1	NA	NA	NA	NA	NA	NA	NA
Untreated	B	4814	T	Insertion	934	1	NA	NA	NA	NA	NA	NA	NA
Untreated	B	5686	C	Insertion	966	1	NA	NA	NA	NA	NA	NA	NA
Untreated	B	8617	A	Insertion	837	1	NA	NA	NA	NA	NA	NA	NA
Untreated	B	9366	T	Insertion	987	1	NA	NA	NA	NA	NA	NA	NA
Untreated	B	9371	T	Insertion	963	1	NA	NA	NA	NA	NA	NA	NA
Untreated	B	13818	G	Insertion	827	1	NA	NA	NA	NA	NA	NA	NA
Untreated	B	17371	C	Insertion	770	1	NA	NA	NA	NA	NA	NA	NA
Untreated	B	26778	G	Insertion	914	1	NA	NA	NA	NA	NA	NA	NA
Untreated	B	29816	C	Insertion	997	1	NA	NA	NA	NA	NA	NA	NA
Untreated	B	32812	A	Insertion	998	1	NA	NA	NA	NA	NA	NA	NA
Untreated	B	32984	T	Insertion	1033	1	NA	NA	NA	NA	NA	NA	NA
Untreated	B	34241	A	Insertion	917	1	NA	NA	NA	NA	NA	NA	NA
Untreated	B	34738	C	Insertion	984	1	NA	NA	NA	NA	NA	NA	NA
Untreated	B	34336	G	Deletion	878	2	NA	NA	NA	NA	NA	NA	NA
Untreated	B	9582	C	Deletion	873	2	NA	NA	NA	NA	NA	NA	NA
Untreated	B	1165	A	Deletion	969	1	NA	NA	NA	NA	NA	NA	NA
Untreated	B	796	C	Deletion	1005	1	NA	NA	NA	NA	NA	NA	NA
Untreated	B	1994	C	Deletion	943	1	NA	NA	NA	NA	NA	NA	NA
Untreated	B	3532	G	Deletion	943	1	NA	NA	NA	NA	NA	NA	NA
Untreated	B	8605	G	Deletion	820	1	NA	NA	NA	NA	NA	NA	NA
Untreated	B	17941	G	Deletion	888	1	NA	NA	NA	NA	NA	NA	NA
Untreated	B	25531	T	Deletion	922	1	NA	NA	NA	NA	NA	NA	NA
Untreated	B	31137	T	Deletion	1044	1	NA	NA	NA	NA	NA	NA	NA
Untreated	C	14073	T	Insertion	900	516	NA	NA	NA	NA	NA	NA	NA
Untreated	C	34336	G	Insertion	1002	20	NA	NA	NA	NA	NA	NA	NA
Untreated	C	35162	G	Insertion	1520	10	NA	NA	NA	NA	NA	NA	NA
Untreated	C	3385	G	Insertion	1560	2	NA	NA	NA	NA	NA	NA	NA
Untreated	C	4040	T	Insertion	1574	2	NA	NA	NA	NA	NA	NA	NA
Untreated	C	5105	G	Insertion	1426	2	NA	NA	NA	NA	NA	NA	NA
Untreated	C	11032	C	Insertion	1310	2	NA	NA	NA	NA	NA	NA	NA
Untreated	C	15309	A	Insertion	1332	2	NA	NA	NA	NA	NA	NA	NA
Untreated	C	21642	C	Insertion	1344	2	NA	NA	NA	NA	NA	NA	NA
Untreated	C	22065	C	Insertion	1428	2	NA	NA	NA	NA	NA	NA	NA
Untreated	C	22344	T	Insertion	1542	2	NA	NA	NA	NA	NA	NA	NA
Untreated	C	26280	C	Insertion	1340	2	NA	NA	NA	NA	NA	NA	NA
Untreated	C	28693	T	Insertion	1338	2	NA	NA	NA	NA	NA	NA	NA
Untreated	C	34336	G	Deletion	1002	4	NA	NA	NA	NA	NA	NA	NA
Untreated	C	3532	G	Deletion	1346	4	NA	NA	NA	NA	NA	NA	NA
Untreated	C	8605	G	Deletion	1306	2	NA	NA	NA	NA	NA	NA	NA
Untreated	C	8617	A	Deletion	1344	2	NA	NA	NA	NA	NA	NA	NA
Untreated	C	16458	G	Deletion	1096	2	NA	NA	NA	NA	NA	NA	NA
Untreated	C	33198	A	Deletion	1322	2	NA	NA	NA	NA	NA	NA	NA
Untreated	C	34063	G	Deletion	1404	2	NA	NA	NA	NA	NA	NA	NA
Total DDR inhibition	A	14073	T	Insertion	440	245	NA	NA	NA	NA	NA	NA	NA
Total DDR inhibition	A	34336	G	Insertion	507	2	NA	NA	NA	NA	NA	NA	NA
Total DDR inhibition	A	4872	A	Insertion	532	1	NA	NA	NA	NA	NA	NA	NA
Total DDR inhibition	A	13758	C	Insertion	458	1	NA	NA	NA	NA	NA	NA	NA
Total DDR inhibition	A	14544	A	Insertion	567	1	NA	NA	NA	NA	NA	NA	NA
Total DDR inhibition	A	21381	C	Insertion	562	1	NA	NA	NA	NA	NA	NA	NA
Total DDR inhibition	A	23757	G	Insertion	522	1	NA	NA	NA	NA	NA	NA	NA
Total DDR inhibition	A	3532	G	Deletion	525	2	NA	NA	NA	NA	NA	NA	NA
Total DDR inhibition	A	10673	A	Deletion	515	2	NA	NA	NA	NA	NA	NA	NA
Total DDR inhibition	B	14073	T	Insertion	1435	613	NA	NA	NA	NA	NA	NA	NA
Total DDR inhibition	B	1165	A	Insertion	1965	15	NA	NA	NA	NA	NA	NA	NA
Total DDR inhibition	B	26280	C	Insertion	2148	12	NA	NA	NA	NA	NA	NA	NA
Total DDR inhibition	B	34336	G	Insertion	1734	11	NA	NA	NA	NA	NA	NA	NA
Total DDR inhibition	B	16660	G	Insertion	2191	2	NA	NA	NA	NA	NA	NA	NA
Total DDR inhibition	B	35262	G	Insertion	2538	1	NA	NA	NA	NA	NA	NA	NA
Total DDR inhibition	B	2155	G	Insertion	1859	1	NA	NA	NA	NA	NA	NA	NA
Total DDR inhibition	B	3864	G	Insertion	2201	1	NA	NA	NA	NA	NA	NA	NA
Total DDR inhibition	B	4201	A	Insertion	2281	1	NA	NA	NA	NA	NA	NA	NA
Total DDR inhibition	B	8391	G	Insertion	2096	1	NA	NA	NA	NA	NA	NA	NA
Total DDR inhibition	B	10162	A	Insertion	2151	1	NA	NA	NA	NA	NA	NA	NA
Total DDR inhibition	B	10814	C	Insertion	2322	1	NA	NA	NA	NA	NA	NA	NA
Total DDR inhibition	B	20178	T	Insertion	2237	1	NA	NA	NA	NA	NA	NA	NA
Total DDR inhibition	B	24063	G	Insertion	1820	1	NA	NA	NA	NA	NA	NA	NA
Total DDR inhibition	B	26417	C	Insertion	2128	1	NA	NA	NA	NA	NA	NA	NA
Total DDR inhibition	B	27154	T	Insertion	1897	1	NA	NA	NA	NA	NA	NA	NA
Total DDR inhibition	B	29850	C	Insertion	2225	1	NA	NA	NA	NA	NA	NA	NA
Total DDR inhibition	B	30747	T	Insertion	2619	1	NA	NA	NA	NA	NA	NA	NA
Total DDR inhibition	B	32537	A	Insertion	2263	1	NA	NA	NA	NA	NA	NA	NA
Total DDR inhibition	B	32832	T	Insertion	2274	1	NA	NA	NA	NA	NA	NA	NA
Total DDR inhibition	B	34241	A	Insertion	2070	1	NA	NA	NA	NA	NA	NA	NA
Total DDR inhibition	B	35424	G	Insertion	1997	1	NA	NA	NA	NA	NA	NA	NA
Total DDR inhibition	B	35538	T	Insertion	1839	1	NA	NA	NA	NA	NA	NA	NA
Total DDR inhibition	B	10922	C	Deletion	2211	4	NA	NA	NA	NA	NA	NA	NA
Total DDR inhibition	B	17037	C	Deletion	2189	4	NA	NA	NA	NA	NA	NA	NA
Total DDR inhibition	B	1165	A	Deletion	1965	2	NA	NA	NA	NA	NA	NA	NA
Total DDR inhibition	B	34336	G	Deletion	1734	2	NA	NA	NA	NA	NA	NA	NA
Total DDR inhibition	B	3532	G	Deletion	2040	2	NA	NA	NA	NA	NA	NA	NA
Total DDR inhibition	B	7919	G	Deletion	2137	1	NA	NA	NA	NA	NA	NA	NA
Total DDR inhibition	B	9411	C	Deletion	1836	1	NA	NA	NA	NA	NA	NA	NA
Total DDR inhibition	B	9582	C	Deletion	2122	1	NA	NA	NA	NA	NA	NA	NA
Total DDR inhibition	B	14215	C	Deletion	2366	1	NA	NA	NA	NA	NA	NA	NA
Total DDR inhibition	B	15946	C	Deletion	2066	1	NA	NA	NA	NA	NA	NA	NA
Total DDR inhibition	B	19504	A	Deletion	2496	1	NA	NA	NA	NA	NA	NA	NA
Total DDR inhibition	B	19613	T	Deletion	2735	1	NA	NA	NA	NA	NA	NA	NA
Total DDR inhibition	B	22155	G	Deletion	2170	1	NA	NA	NA	NA	NA	NA	NA
Total DDR inhibition	B	24846	A	Deletion	2132	1	NA	NA	NA	NA	NA	NA	NA
Total DDR inhibition	B	29436	T	Deletion	2121	1	NA	NA	NA	NA	NA	NA	NA
Total DDR inhibition	B	30451	T	Deletion	1981	1	NA	NA	NA	NA	NA	NA	NA
Total DDR inhibition	B	30833	T	Deletion	2244	1	NA	NA	NA	NA	NA	NA	NA
Total DDR inhibition	B	31890	C	Deletion	2543	1	NA	NA	NA	NA	NA	NA	NA
Total DDR inhibition	B	33195	G	Deletion	1981	1	NA	NA	NA	NA	NA	NA	NA
Total DDR inhibition	B	34335	T	Deletion	1855	1	NA	NA	NA	NA	NA	NA	NA
Total DDR inhibition	C	14073	T	Insertion	551	225	NA	NA	NA	NA	NA	NA	NA
Total DDR inhibition	C	26280	C	Insertion	783	3	NA	NA	NA	NA	NA	NA	NA
Total DDR inhibition	C	1165	A	Insertion	765	2	NA	NA	NA	NA	NA	NA	NA
Total DDR inhibition	C	1424	G	Insertion	838	1	NA	NA	NA	NA	NA	NA	NA
Total DDR inhibition	C	8617	A	Insertion	824	1	NA	NA	NA	NA	NA	NA	NA
Total DDR inhibition	C	14805	T	Insertion	874	1	NA	NA	NA	NA	NA	NA	NA
Total DDR inhibition	C	15309	A	Insertion	828	1	NA	NA	NA	NA	NA	NA	NA
Total DDR inhibition	C	24659	T	Insertion	837	1	NA	NA	NA	NA	NA	NA	NA
Total DDR inhibition	C	27044	T	Insertion	816	1	NA	NA	NA	NA	NA	NA	NA
Total DDR inhibition	C	27871	G	Insertion	849	1	NA	NA	NA	NA	NA	NA	NA
Total DDR inhibition	C	28351	G	Insertion	856	1	NA	NA	NA	NA	NA	NA	NA
Total DDR inhibition	C	30184	G	Insertion	790	1	NA	NA	NA	NA	NA	NA	NA
Total DDR inhibition	C	31325	A	Insertion	806	1	NA	NA	NA	NA	NA	NA	NA
Total DDR inhibition	C	34336	G	Insertion	647	1	NA	NA	NA	NA	NA	NA	NA
Total DDR inhibition	C	35009	T	Insertion	733	1	NA	NA	NA	NA	NA	NA	NA
Total DDR inhibition	C	35639	T	Insertion	546	1	NA	NA	NA	NA	NA	NA	NA
Total DDR inhibition	C	9354	C	Deletion	792	1	NA	NA	NA	NA	NA	NA	NA
Total DDR inhibition	C	9582	C	Deletion	806	1	NA	NA	NA	NA	NA	NA	NA
Total DDR inhibition	C	14435	A	Deletion	817	1	NA	NA	NA	NA	NA	NA	NA
Total DDR inhibition	C	14456	T	Deletion	812	1	NA	NA	NA	NA	NA	NA	NA
Total DDR inhibition	C	16198	T	Deletion	583	1	NA	NA	NA	NA	NA	NA	NA
Total DDR inhibition	C	27587	A	Deletion	876	1	NA	NA	NA	NA	NA	NA	NA
Total DDR inhibition	C	29710	A	Deletion	950	1	NA	NA	NA	NA	NA	NA	NA
Total DDR inhibition	C	30833	T	Deletion	792	1	NA	NA	NA	NA	NA	NA	NA
